# Supplementary material for: Dissection of the genetic basis of oil content in Chinese peanut cultivars through association mapping
Source: BMC Genet. 2020 Jun 8;21:60. doi: 10.1186/s12863-020-00863-1 (PMC7282078; doi:10.1186/s12863-020-00863-1)
Supplement: Supplementary file 1 — Additional file 1: Table S1. Statistic summary of 578 polymorphic markers. Table S2. Summary of allele frequency in 292 accessions. Table S3. Allelic effect of associated loci. Table S4. Comparison of oil content between two genotypes of three markers in ZI population. Table S5. The detailed information on 292 peanut accessions. [file 12863_2020_863_MOESM1_ESM.xlsx]

## Sheet: Table S1
Table S1. Statistic summary of 578 polymorphic markers.
Marker	Sample Size	Allele Number	Major Allele Frequency	Genetic Diversity	PIC	a	b	c
GM1940	292	4	0.577055	0.499431	0.387796
AHGS1742	292	5	0.833904	0.288111	0.265146
AHGS1909	292	9	0.661512	0.525537	0.492567	A10
AGGS1178	292	9	0.857877	0.259394	0.252532	B05
AHGS2711	292	4	0.871575	0.225552	0.20306
GM1954	292	3	0.556701	0.496593	0.376657
AHGS1126	292	14	0.366438	0.809656	0.792196	A09	A09	A09
AHGS3686	292	3	0.597603	0.48368	0.369973
GM1959	292	8	0.503425	0.604476	0.530996	B04	B04	B04
AHGS1326	292	5	0.594178	0.570493	0.513584	A06
Ai123K14	292	5	0.517123	0.657018	0.612895
AHGS1334	292	4	0.621575	0.531989	0.467533	B07
AHZ525	292	5	0.744863	0.418107	0.38781
AGGS1464	292	9	0.539384	0.561884	0.475843	B05		B05
AHGS1635	292	5	0.832192	0.296462	0.281188	B09
GNB703	292	10	0.64726	0.541987	0.508761
AGGS0347	292	9	0.539384	0.634388	0.588967	B09
AHGS1292	292	10	0.438356	0.739005	0.709136	B05
AGGS1110	292	7	0.556507	0.569097	0.493097	B01
AHGS0300	292	7	0.494863	0.612245	0.539643	B10	B10	B10
AHGS1280	292	8	0.335616	0.748082	0.709037
AHGS2063	292	3	0.833904	0.280218	0.246297
GM1555	292	5	0.446918	0.630542	0.558161			B05
AHGS2101	292	5	0.868151	0.237304	0.223709	B06
AHGS2319	292	4	0.738014	0.395964	0.33126			A08
AGGS1532	292	7	0.544828	0.580678	0.506828	B02	B02	B02
AHGS1659	292	7	0.572414	0.578573	0.516436
ARS721	292	9	0.558219	0.581359	0.513308	A01
AGGS1236	292	8	0.369863	0.698325	0.64433	B04	B04
AHGS0390	292	5	0.431507	0.641607	0.572849			B04
AHGS1804	292	3	0.662671	0.501261	0.447443
AGGS1724	292	10	0.534247	0.577553	0.498592	B06	B06
AHGS1263	292	11	0.556507	0.613571	0.565136	A07
AHGS1836	292	9	0.599315	0.57227	0.52235		A07
AHGS2050	292	7	0.794521	0.35237	0.331647	A03
AHGS1539	292	10	0.756849	0.414126	0.399058	B08
AHGS1951	292	6	0.47774	0.598471	0.517408		A03
AHGS0422	292	5	0.928082	0.135374	0.129706			A09
AHGS1650	292	5	0.589041	0.507928	0.407063			A01
AHGS2113	292	3	0.578767	0.489028	0.371117
ARS715	292	6	0.719178	0.445247	0.406225	A05		A05
AHGS1728	292	4	0.474315	0.638001	0.569547	B07	B07
AHGS2335	292	6	0.72089	0.41663	0.350393
ARS748	292	9	0.590753	0.564582	0.503055	A02
AHGS1981-1	292	3	0.724315	0.403048	0.327159
AHGS1981-2	292	4	0.511986	0.523615	0.411073
AHGS2521	292	3	0.853952	0.257112	0.237168
AGGS1483	292	8	0.513699	0.668166	0.629507	A03
AHGS2159	292	5	0.440068	0.666782	0.604263	A05	A05	A05
AHGS2594	292	4	0.753425	0.380295	0.321177
AGGS1602	292	6	0.75	0.393038	0.342947
AHGS2238	292	2	0.506873	0.499906	0.374953	B02	B02
AHGS0274-1	292	4	0.482759	0.551914	0.451035
AHGS0274-2	292	6	0.537801	0.652903	0.617218
AHGS2298	292	8	0.561644	0.584942	0.520486	A07	A07
AHGS1606	292	5	0.633562	0.505653	0.430648		A10
AHGS1183	292	10	0.414384	0.748733	0.717668	A03	A03
AHGS2299	292	6	0.735395	0.410151	0.35704
AHGS1208	292	3	0.536082	0.506749	0.388379	A09		A09
AHGS3217	292	7	0.80756	0.31934	0.282149
AHGS2340	292	5	0.607877	0.512625	0.425117
AHGS2751	292	5	0.469178	0.599268	0.517638
AHGS2556	292	5	0.592466	0.532517	0.450142		B08
AHGS2241	292	3	0.619863	0.476379	0.36925			B05
AHGS0288	292	4	0.523973	0.577166	0.492921	B04	B04	B04
AGGS1433	292	8	0.489726	0.656854	0.604483
AHGS2188	292	6	0.506873	0.598629	0.522216	A08	A08
AHGS2652	292	4	0.491409	0.546161	0.442804
AGGS1479	292	12	0.699313	0.490098	0.469445	A06	A06	A06
AHGS2430	292	6	0.424658	0.688356	0.63537	A07	A07
AHGS1266	292	9	0.503425	0.654338	0.603285	A07		A07
AHGS2553	292	6	0.796233	0.33832	0.303169
AHGS1273	292	7	0.496575	0.639074	0.580406			B01
AHGS2503	292	3	0.592466	0.49369	0.384611		A05
AHGS0798	292	11	0.493151	0.664735	0.618358	B06	B06
AHGS1388	292	9	0.273973	0.782065	0.7483	B08
AHGS1475	292	11	0.434932	0.738688	0.708078		A07	A07
ARS737	292	4	0.916096	0.156883	0.15036	B02
AHGS1431	292	10	0.782534	0.379287	0.369004	B06
AHGS1504	292	4	0.5	0.576539	0.487357
AGGS1162	292	12	0.482877	0.685776	0.6448	A07	A07
AGGS1272	292	5	0.583904	0.541841	0.460881
AHGS2024	292	5	0.633562	0.537806	0.487382	A10	A10
GM1986	292	7	0.565068	0.543981	0.456017
AHGS1578	292	5	0.482877	0.541125	0.435541		A08
AHGS1668	292	6	0.67637	0.476878	0.416524	A01		A01
AHGS1615	292	8	0.510309	0.641909	0.586329
AHGS1684	292	5	0.554983	0.532191	0.433465
AGGS1442	292	5	0.469178	0.608346	0.528499		B10	B10
AHGS1634	292	7	0.834483	0.292937	0.277988
AHGS1790	292	11	0.85274	0.265763	0.255466
AGGS1586	292	4	0.544674	0.51991	0.410941		A07
AHGS1802	292	10	0.77226	0.391531	0.377049
AGGS0244	292	4	0.607877	0.487163	0.38121	B05	B05	B05
AHGS1679	292	8	0.417808	0.645384	0.57869	A04
AHGS1805	292	8	0.513699	0.671327	0.634583	B02	B02	B02
AGGS0979	292	5	0.536082	0.532941	0.429307	B05		B05
AHGS1817	292	4	0.643836	0.521322	0.466793		A10
AHM085	292	5	0.503436	0.508408	0.387681		B10
AHGS1311	292	8	0.412371	0.697347	0.644922	B04		B04
AHGS1130	292	8	0.408935	0.691105	0.633661			B01
AHS0127	292	3	0.648973	0.502269	0.436688
AHGS1319	292	8	0.438356	0.637274	0.569764	A09		A09
AHGS1393	292	7	0.633562	0.514443	0.44649			B02
Ai124P23	292	7	0.476027	0.582338	0.493937		A03
AHGS1321	292	9	0.511986	0.646099	0.595197	B05
AHGS1395	292	4	0.613014	0.482243	0.375526	B10		B10
AHZ808	292	9	0.633562	0.529719	0.473813
AHGS1337	292	9	0.523973	0.620913	0.562443	B06
ARS744	292	5	0.765411	0.377879	0.335329
AGGS1056	292	5	0.686644	0.448308	0.372608			B01
AHGS1700	292	6	0.741438	0.412747	0.371266
AHGS1901	292	9	0.808219	0.338097	0.326716	B09
AHGS1544	292	4	0.84589	0.270759	0.251114
AHGS1974	292	8	0.604452	0.541307	0.472467			A01
AHGS2429	292	5	0.784247	0.357642	0.323969			A01
AHGS1772	292	5	0.578767	0.519328	0.421371
AHGS2353	292	6	0.512027	0.637428	0.581842
AGGS1538	292	6	0.604452	0.493872	0.390971	B05	B05
AHGS1398	292	5	0.780822	0.369189	0.343318	B06
AHZ584	292	9	0.424658	0.681366	0.629105
AHGS2478	292	3	0.619863	0.473846	0.36478		A07
AHGS0314	292	2	0.864726	0.23395	0.206584
AHGS1912	292	3	0.743151	0.414735	0.377751		A07
AHGS2025	292	3	0.857877	0.253618	0.238219	A03
GM2084	292	11	0.583904	0.532575	0.446117
AHGS2014	292	11	0.482877	0.66171	0.61109	B05	B05
AHGS1940	292	5	0.563793	0.537438	0.444841			B02
AHGS1954	292	10	0.457192	0.642516	0.578929	A07	A07	A07
AGGS1203-1	292	3	0.642123	0.464411	0.362747
AGGS1203-2	292	6	0.638699	0.483598	0.395022
Ai120L22	292	10	0.297945	0.801159	0.775582
AHGS1999	292	6	0.421233	0.646838	0.578046
AHGS3232	292	7	0.357877	0.701908	0.644564		B04
AGGS1287	292	5	0.532534	0.522466	0.412356	B01	B01
GM1047	292	3	0.465753	0.561456	0.463272	A09	A09
AGGS1778-1	292	5	0.869863	0.234566	0.221268
AGGS1778-2	292	8	0.472603	0.570698	0.478046
AHGS0696	292	3	0.797945	0.323818	0.27356	A05
AHGS1806	292	11	0.609589	0.583112	0.54854	A05	A05	A05
AHGS1989	292	5	0.541096	0.546374	0.451234
AHGS1228	292	9	0.476027	0.600001	0.520356		B05	B05
AHGS1884	292	5	0.544521	0.621364	0.569085
AHGS2053	292	6	0.424658	0.68516	0.62923
AHGS1616	292	4	0.542808	0.500991	0.380555	B08
AHGS1914	292	7	0.541096	0.588783	0.518624	B05
AHGS2093	292	7	0.869863	0.239421	0.233484	B06
ARS766	292	5	0.857877	0.257313	0.247374	A09
AHGS1918	292	6	0.530822	0.571654	0.488083
AHGS2192	292	6	0.880137	0.220351	0.212582	A04	A04
AHGS0228	292	6	0.530822	0.531479	0.426032	A07
AHGS1937	292	5	0.549658	0.549886	0.459825		B04	B04
AHGS2196	292	5	0.462329	0.617424	0.538861	B04	B04
AHGS1566	292	7	0.578767	0.54499	0.463922
AGGS1403	292	2	0.520548	0.499156	0.374577		A05	A05
AHGS3647	292	4	0.832192	0.291565	0.269509	A03
AHGS1829	292	5	0.520548	0.528799	0.420088		B01	B01
AHGS2381	292	4	0.388699	0.669831	0.599767		B01
GNB1112	292	4	0.549658	0.505635	0.389442		A09
AHGS2036	292	7	0.474315	0.637749	0.573006	B03	B03
AGGS1712	292	10	0.506849	0.67508	0.638832	A07
HAS0043	292	6	0.782534	0.365811	0.338851		A06
AHGS1356	292	7	0.804795	0.342096	0.32882	B09
AHGS1459	292	3	0.630137	0.468639	0.361991	A01		A01
AGGS1095	292	9	0.672945	0.516461	0.48822	B09
AHGS1283	292	10	0.434932	0.630635	0.56097	A09	A09	A09
AGGS1662	292	11	0.732877	0.444807	0.4252	A07	A07	A07
AGGS056	292	6	0.472603	0.637731	0.572035
AGGS1191-1	292	7	0.914384	0.162061	0.15898
AGGS1191-2	292	6	0.47089	0.639502	0.574888
AGGS1660	292	6	0.820205	0.307099	0.279951		B04
AHGS1309	292	6	0.472603	0.626314	0.556739
AHGS1434	292	9	0.419521	0.644721	0.57899		A08	A08
ARS785	292	4	0.614726	0.48015	0.372844
AGGS012	292	15	0.636986	0.553768	0.520472
AHGS1462	292	10	0.688356	0.495901	0.466846	B01		B01
AHGS1574	292	8	0.469178	0.602505	0.523434	A08		A08
AGGS1777	292	6	0.648973	0.490137	0.415257	B10
AHGS1510	292	10	0.429795	0.691165	0.640907
AHGS1632	292	8	0.625	0.548444	0.499013
GM618	292	4	0.599315	0.516771	0.427164
AGGS1312	292	3	0.952055	0.0922312	0.0897644	B10	B10	B10
AGGS1393	292	10	0.452055	0.649178	0.587646		B10	B10
AHGS1324	292	7	0.513699	0.64166	0.587631	B05
AHGS1891	292	4	0.486301	0.529719	0.418851	A08	A08
AHGS2062	292	4	0.835616	0.280822	0.251593	A03
AHZ1803	292	4	0.945205	0.105513	0.103595
AHGS1354	292	9	0.582192	0.586695	0.535367	A02	A02
AHGS1419	292	13	0.311644	0.77087	0.737646	B02	B02	B02
AHM082	292	8	0.510274	0.620385	0.556069		B05	B05
AHGS1959	292	4	0.773196	0.356656	0.302228	A05
AHGS1390	292	10	0.455479	0.702424	0.660665	A10
AHGS2096	292	7	0.589041	0.582702	0.531854		B10
AHGS2557	292	5	0.559932	0.547828	0.460043		B02
AGGS0243	292	7	0.489726	0.610744	0.536251	B05	B05	B05
14H6	292	11	0.695876	0.496138	0.476876
AGGS1001	292	7	0.637457	0.533927	0.483955	A10	A10
AGGS1010	292	5	0.647569	0.46825	0.373947	B01
AGGS1014_1	292	4	0.83391	0.280289	0.246482
AGGS1014_2	292	10	0.510417	0.593485	0.516625	B01
AGGS1015	292	6	0.582474	0.53675	0.452062		A10
AGGS1035	292	9	0.506897	0.651819	0.602111
AGGS1059	292	5	0.558219	0.550525	0.46364
AGGS1060	292	5	0.83391	0.291041	0.27212
AGGS1063	292	2	0.951724	0.0918906	0.0876687
AGGS1064	292	3	0.659794	0.469952	0.387262			A01
AGGS1076	292	12	0.434483	0.71893	0.681994		B10	B10
AGGS1079	292	8	0.437063	0.643846	0.578746
AGGS1081	292	6	0.40411	0.702876	0.651231	B07
AGGS1089	292	5	0.711806	0.42337	0.352429
AGGS1090_1	292	2	0.64726	0.456629	0.352374
AGGS1090_2	292	2	0.655172	0.451843	0.349762
AGGS1091	292	13	0.482877	0.642334	0.583101		B06
AGGS1093	292	11	0.732877	0.436081	0.407089		B06
AGGS1094_1	292	3	0.941379	0.110749	0.105333
AGGS1094_2	292	5	0.553448	0.520434	0.414083
AGGS1096	292	4	0.694158	0.448223	0.380606
AGGS1101	292	9	0.450172	0.650158	0.587865		B04	B04
AGGS1102_1	292	5	0.585616	0.587047	0.537209
AGGS1102_2	292	10	0.431507	0.65174	0.5892
AGGS1105	292	15	0.811644	0.336203	0.329558	B06
AGGS1118	292	2	0.61512	0.473495	0.361396		B10	B10
AGGS1123	292	9	0.474315	0.688837	0.647445		A07
AGGS1128_1	292	4	0.506849	0.506591	0.385062
AGGS1128_2	292	5	0.47079	0.564212	0.468391
AGGS1129_1	292	4	0.673684	0.475125	0.410169
AGGS1129_2	292	8	0.517123	0.585499	0.506084
AGGS1133	292	6	0.463918	0.66117	0.603987
AGGS1136	292	4	0.719178	0.413093	0.340983
AGGS1149	292	5	0.541096	0.553598	0.462489	A03
AGGS1153	292	2	0.928082	0.133491	0.124581
AGGS1156	292	3	0.580756	0.495389	0.382477
AGGS1167	292	18	0.391608	0.740372	0.704775	A03	A03
AGGS1171	292	5	0.585911	0.53819	0.456173	A07
AGGS1175	292	4	0.804795	0.330714	0.30267	B02
AGGS1176	292	6	0.606164	0.575249	0.531756	B10	B10
AGGS1177	292	3	0.541096	0.499742	0.378247		B06
AGGS1183	292	4	0.530822	0.549095	0.452767		B05	B05
AGGS1185	292	3	0.57931	0.490297	0.373436		A10
AGGS1187	292	5	0.688356	0.469084	0.414521	A05		A05
AGGS1193	292	15	0.363636	0.763998	0.733014	A09	A09	A09
AGGS1194	292	9	0.458621	0.636504	0.568688		B10	B10
AGGS1195	292	5	0.632302	0.488303	0.398661
AGGS1198	292	6	0.872414	0.233817	0.226078
AGGS627	292	7	0.589041	0.59195	0.54778
AGGS638_1	292	3	0.558621	0.502045	0.385984
AGGS638_2	292	6	0.575601	0.526192	0.431519
AGGS670	292	5	0.587629	0.527981	0.440114
AGGS673	292	12	0.333333	0.760855	0.723959
AGGS675	292	13	0.60274	0.591199	0.557444
AGGS679_1	292	7	0.402062	0.688702	0.632683
AGGS679_2	292	5	0.582192	0.520829	0.425527
AGGS694_1	292	4	0.560137	0.501671	0.385827
AGGS694_2	292	8	0.690722	0.469291	0.417908
AGGS704	292	7	0.447552	0.636437	0.567954
AGGS707	292	10	0.510274	0.669732	0.630925
AGGS717	292	7	0.527076	0.60702	0.541441
AGGS734	292	10	0.350694	0.777488	0.747558			B04
AGGS750	292	8	0.660959	0.533637	0.507345			A06
AGGS779	292	6	0.536082	0.631901	0.581974
AGGS783	292	6	0.475945	0.559954	0.461931
AGGS805	292	3	0.608247	0.507575	0.416483
AGGS854	292	7	0.536082	0.563172	0.476128
AGGS878_1	292	4	0.815068	0.30843	0.272235
AGGS878_2	292	7	0.856164	0.257788	0.244296
AGGS883	292	3	0.498282	0.513409	0.394984
AGGS886	292	8	0.815331	0.32471	0.310674
AGGS890	292	8	0.460481	0.621409	0.54875
AGGS909	292	3	0.848797	0.258665	0.228579
AGGS927_1	292	3	0.56701	0.493971	0.375315
AGGS927_2	292	6	0.583333	0.518374	0.421975
AGGS928	292	2	0.832192	0.279297	0.240294
AGGS931	292	4	0.527397	0.508046	0.389081
AGGS953	292	4	0.928082	0.134805	0.128157
AGGS955	292	3	0.493151	0.523058	0.409098
AGGS957	292	6	0.427586	0.673746	0.614897
AGGS984	292	17	0.280822	0.829213	0.809452
AGGS992	292	6	0.388699	0.671866	0.602777
AGGS993	292	6	0.448276	0.663757	0.603977
AGGS999	292	4	0.644366	0.48723	0.405915
AH590	292	12	0.508961	0.699426	0.676685
IPAHM103	292	11	0.548736	0.613171	0.560823
IPAHM290	292	3	0.589041	0.486935	0.37167	A07
PM204	292	6	0.755172	0.414869	0.39779	A07		A07
PM377	292	9	0.503472	0.685963	0.652854	A06		A06
PM69	292	8	0.525952	0.619293	0.560304
pPGPseq17E1	292	9	0.768166	0.399277	0.386641
pPGPseq1B9_1	292	3	0.544828	0.511082	0.396935
pPGPseq1B9_2	292	6	0.487889	0.609811	0.535993
pPGPseq2D12B	292	7	0.575342	0.556061	0.480733	B02
pPGPseq3F5	292	10	0.649485	0.526494	0.482568	B03
PPGSSEQ10D4	292	9	0.881443	0.219618	0.214267	A05
PPGSSEQ12E10	292	4	0.420139	0.644941	0.571237
PPGSSEQ15D3	292	5	0.726027	0.438051	0.401056
PPGSSEQ15F12	292	6	0.799308	0.337304	0.306861
PPGSSEQ9E8	292	9	0.542254	0.615112	0.559942	B03
TC0A1	292	13	0.791379	0.366213	0.356775
TC11B4_1	292	3	0.821306	0.29806	0.261089
TC11B4_2	292	14	0.302083	0.813513	0.791165
TC11F12	292	5	0.80137	0.337563	0.311507		A08
TC11H6	292	14	0.39604	0.779911	0.757625	B04		B04
TC1B2	292	17	0.259582	0.851734	0.836495			B02
TC1E1	292	13	0.522337	0.655991	0.616067	B02		B02
TC22H12	292	6	0.893471	0.196856	0.189099
TC3H2_1	292	8	0.519031	0.623723	0.564577
TC3H2_2	292	9	0.386792	0.735849	0.694502
TC4G5	292	12	0.321918	0.784434	0.753902			A01
TC7D3	292	4	0.558304	0.511156	0.400611
TC9C8	292	9	0.467128	0.654614	0.596754	A07
TC9F10_1	292	6	0.463158	0.643989	0.578177
TC9F10_2	292	10	0.441379	0.720214	0.683588	A08
TC9F4	292	7	0.527972	0.646364	0.602034			B02
TC9H8	292	10	0.448276	0.694863	0.649734	A07		A07
2G3	292	7	0.383562	0.702782	0.650708			A08
AHGS1727	292	8	0.43299	0.645647	0.58051	A08	A08
AGGS0991	292	8	0.849315	0.273838	0.266858	B08
3A1	292	7	0.770548	0.39356	0.378375
AGGS0997	292	5	0.876712	0.219999	0.202508	A06
AHGS1672_1	292	7	0.597938	0.550608	0.484121
AHGS1672_2	292	13	0.498258	0.648381	0.596054
3A4	292	5	0.753425	0.402819	0.369101
AGGS0998	292	11	0.339041	0.744341	0.703528	A02
AHGS1695	292	2	0.873288	0.221313	0.196823	A02	A02
3A5	292	6	0.95189	0.0932027	0.0919292
AGGS1005	292	10	0.562718	0.610054	0.562816	A01		A01
AHGS1803_1	292	5	0.643836	0.52348	0.47041
AHGS1803_2	292	5	0.626712	0.532206	0.472276
3A8	292	8	0.382759	0.726391	0.680006
AGGS1011	292	7	0.941581	0.11254	0.110969	A03
AHGS1980	292	5	0.47079	0.617311	0.54317	A07	A07	A07
3B7	292	7	0.616838	0.520146	0.444223			B07
AGGS1036	292	6	0.770548	0.389778	0.370056	B06
pPGPseq3E5	292	5	0.631579	0.487141	0.396105	A01
AGGS1773	292	8	0.784722	0.367929	0.347818	A06	A06	A06
AHGS1904_1	292	8	0.354386	0.710416	0.655679
AHGS1904_2	292	5	0.780488	0.353798	0.308647
pPGPseq3F8	292	2	0.804196	0.31493	0.265339	A03
AGGS1021_1	292	4	0.517123	0.561761	0.468825
AGGS1021_2	292	10	0.304795	0.753636	0.712562
AHGS1969	292	8	0.32699	0.770938	0.736694	B09
AGGS0703	292	3	0.505155	0.621533	0.55122	A10
AGGS1037_1	292	2	0.688356	0.429044	0.337005
AGGS1037_2	292	5	0.764706	0.383664	0.346589
AHGS2131	292	5	0.84083	0.280217	0.262081	B07
pPGPseq7H6	292	3	0.506849	0.604405	0.527683	B10
AGGS1039	292	3	0.613014	0.477083	0.3665	B06	B06
AHGS2110	292	4	0.397213	0.687686	0.629613
AGGS0986_1	292	8	0.474227	0.565133	0.470234
AGGS0986_2	292	2	0.900685	0.178903	0.1629
AGGS0986_3	292	2	0.503448	0.499976	0.374988
AGGS1083	292	8	0.650519	0.519821	0.471219	B03
TC7H11_1	292	13	0.39726	0.762831	0.73384
TC7H11_2	292	9	0.508547	0.672648	0.634749
pPGPseq8E12	292	4	0.617241	0.487681	0.387548	A01
AGGS1146_1	292	3	0.938356	0.116087	0.110097
AGGS1146_2	292	7	0.712281	0.436245	0.378878
AHGS2005	292	14	0.470486	0.698272	0.66089	A03		A03
pPGPseq12F7	292	3	0.77931	0.348323	0.294442
AGGS1085_1	292	3	0.626298	0.475641	0.371972
AGGS1085_2	292	3	0.564014	0.50349	0.389921
AHGS2043	292	5	0.585616	0.539806	0.458856	A01	A01
pPGPseq13A7	292	2	0.570447	0.490075	0.369988
AGGS1098	292	5	0.689003	0.482546	0.441271	B07
AHGS2117	292	4	0.934932	0.123147	0.118328	A04
pPGPseq13A10	292	4	0.986254	0.0272316	0.0270938
AGGS2159	292	2	0.565068	0.491532	0.37073	B04
AHGS2543	292	3	0.510274	0.509641	0.389828	B10		B10
pPGPseq13E09	292	4	0.728522	0.411668	0.350478
AGGS1126	292	4	0.771478	0.364633	0.316757	A04
AHGS2535	292	4	0.66436	0.47066	0.392756	A01
pPGPseq19E9	292	5	0.567944	0.525507	0.427191
AGGS1139	292	4	0.944056	0.107316	0.104743	A03
AHGS2565	292	3	0.627586	0.469988	0.362738	B02
pPGPseq19G7	292	7	0.831597	0.2996	0.287327
AGGS1161_1	292	2	0.975524	0.0477529	0.0466128
AGGS1161_2	292	2	0.649123	0.455525	0.351773
AHGS2413	292	6	0.496552	0.562901	0.468278	A07	A07	A07
AGGS0081	292	5	0.583904	0.494329	0.381993	B04	B04
AGGS1150	292	6	0.600719	0.553853	0.491559	B06
AHGS2410	292	4	0.881944	0.209804	0.190561	B06
AGGS0146_1	292	3	0.538732	0.503397	0.383586
AGGS0146_2	292	4	0.505208	0.58469	0.499921
AGGS1155	292	3	0.770548	0.377815	0.343748	A03
AHGS2483	292	8	0.809689	0.333808	0.319849	B09
AGGS0189	292	7	0.556338	0.623264	0.580114	B08
AGGS1319	292	5	0.632302	0.506702	0.431569	A02	A02
AHZ568	292	5	0.766436	0.379168	0.339814
AGGS0225	292	2	0.696918	0.422447	0.333216	A04
AGGS1179	292	4	0.837329	0.279608	0.252564	A03
AHGS2466	292	2	0.592466	0.4829	0.366304	B01		B01
AGGS0238	292	11	0.433566	0.698983	0.651763	B07
AGGS1204	292	4	0.658621	0.470398	0.387159	B07
AHGS2589	292	3	0.484375	0.54922	0.446554	A07
AGGS0315	292	5	0.531579	0.608883	0.544636
AGGS1376	292	6	0.552817	0.561719	0.479673	B01	B01	B01
ARS771	292	4	0.609589	0.486372	0.380782
AGGS0319	292	5	0.743945	0.422032	0.394627	B08
AGGS1197	292	6	0.559932	0.528107	0.428626	A08		B08
GM1494_1	292	2	0.90411	0.173391	0.158359
GM1494_2	292	4	0.479452	0.58632	0.498588
AGGS0187	292	14	0.467466	0.699246	0.661923	A07	A07	A07
AGGS0337	292	5	0.824561	0.30072	0.274345	A08		A08
AGGS1188	292	5	0.496575	0.588009	0.504869	B05
IPAHM165	292	3	0.875433	0.218939	0.196439	B06
AGGS0409	292	4	0.503425	0.528875	0.418204	B02
AGGS1345_1	292	3	0.649485	0.513882	0.457929
AGGS1345_2	292	4	0.853147	0.258986	0.23982
GM2032	292	8	0.515625	0.539225	0.435412	B10		B10
AGGS0440	292	2	0.549828	0.495034	0.372505	B01		B01
AGGS2393	292	5	0.56701	0.516503	0.412229	B02		B02
AHGS2643	292	4	0.928082	0.134406	0.127072	A04
AGGS0449	292	3	0.515571	0.512542	0.394625	A09		A09
AGGS1003	292	2	0.520906	0.499126	0.374563	A09		A09
AHGS3626	292	5	0.574913	0.514053	0.411186	B02
AGGS0514	292	2	0.972509	0.0534713	0.0520417	B09
AGGS2356	292	5	0.642612	0.493263	0.415376	B07
GM1990	292	3	0.505155	0.508302	0.387557	A07	A07
AGGS0987_1	292	2	0.679795	0.435348	0.340584
AGGS0987_2	292	9	0.489726	0.634336	0.571947
TC9B08	292	8	0.533217	0.593238	0.52242		A08
AGGS0949	292	15	0.394841	0.790564	0.771746	B08	B08
AGGS1838	292	3	0.702091	0.422374	0.338868	B09
IPAHM352	292	7	0.635274	0.485826	0.3965	A10
AGGS0706	292	3	0.530822	0.513581	0.398134	B04
AGGS2388	292	3	0.643599	0.461201	0.357992	A02	A02
PM054	292	4	0.595819	0.487198	0.375151
AGGS0711	292	3	0.764912	0.38727	0.354545	B06
AGGS1781	292	2	0.601754	0.479292	0.364432	B04	B04
IPAHM395	292	2	0.831615	0.280063	0.240845	A04
AGGS0713	292	3	0.955172	0.0859215	0.0827754	A01
AHGS1666	292	10	0.5	0.601593	0.526081	A01		A01
GM2137_1	292	4	0.52226	0.567232	0.478021
GM2137_2	292	2	0.910959	0.162226	0.149067
AGGS0758	292	4	0.615385	0.485067	0.381838	B08	B08
AGGS2219	292	7	0.557093	0.553322	0.468219	B02		B02
PM238_1	292	3	0.82363	0.30256	0.276611
PM238_2	292	3	0.469178	0.566734	0.470543
AGGS0780_1	292	7	0.437282	0.650008	0.580622
AGGS0780_2	292	11	0.484321	0.670568	0.624116
AGGS1874	292	2	0.867133	0.230427	0.203879	A03
IPAHM282	292	4	0.491438	0.608199	0.532529	B05		B05
AGGS0782	292	5	0.888502	0.200974	0.185829	A01
AGGS2371	292	4	0.640625	0.526108	0.472398	B10	B10	B10
IPAHM659	292	3	0.616838	0.545854	0.487128
AGGS0980	292	3	0.957192	0.0825378	0.0802541	A02
AGGS2383	292	7	0.61014	0.529806	0.45648	B02
GM1760	292	4	0.721649	0.409112	0.336075	B08
AGGS0863_1	292	3	0.686207	0.461902	0.398111
AGGS0863_2	292	15	0.321429	0.775332	0.744775
AGGS2359	292	3	0.580139	0.490057	0.373346	B01		B01
IPAHM407C	292	4	0.947917	0.100164	0.097845
AGGS0884	292	4	0.654639	0.459129	0.362847	B02
AGGS2092	292	3	0.586806	0.493321	0.381486	B02		B02
TC19B11	292	9	0.582192	0.553299	0.479617	A05
AHGS1267	292	13	0.1875	0.863667	0.849033	A06	A06	B06
TC23C08	292	7	0.621993	0.515806	0.440187
AGGS0876	292	9	0.40411	0.695598	0.644947	A05
AGGS2380	292	14	0.297251	0.8213	0.799799	A09		A09
TC7H02	292	11	0.44863	0.669972	0.615387
AGGS0933_1	292	3	0.856164	0.247256	0.218335
AGGS0933_2	292	5	0.763699	0.387831	0.353797
AHGS1361_1	292	6	0.649123	0.540646	0.507848
AHGS1361_2	292	5	0.938596	0.116978	0.113349
TC6H03	292	6	0.468531	0.579979	0.49064
AGGS0940	292	3	0.634948	0.470941	0.369399	A01		A01
AGGS2389	292	6	0.491349	0.539529	0.433397
TC31H02	292	5	0.547038	0.595928	0.530787
AGGS0941	292	4	0.934256	0.125238	0.121871	A05
AHGS1543	292	8	0.465517	0.589108	0.502901	A09	A09	A09
AGGS0975	292	12	0.534247	0.604851	0.541383	A02	A02
AGGS2398	292	4	0.613014	0.484753	0.379906		B05	B05
TC19E01	292	14	0.433099	0.748537	0.722734		B05
AGGS0977_1	292	4	0.875862	0.221926	0.205137
AGGS0977_2	292	6	0.458763	0.582392	0.493377
AGGS1122	292	14	0.428082	0.737052	0.704292	B01		B01
TC2D08	292	8	0.527586	0.63025	0.575251
pPGPseq4B12	292	4	0.808219	0.318188	0.280808	B06
AGGS2133	292	3	0.636986	0.467348	0.364357		B10
AGGS0969	292	20	0.152397	0.903916	0.896224	B10	B10
AHGS1625	292	4	0.650685	0.466058	0.372402	B01
TC6G09	292	3	0.982818	0.0339155	0.0336189
pPGPseq8D9	292	2	0.628866	0.466787	0.357842	A09
AGGS2061	292	3	0.589041	0.495027	0.385323	A07	A07	A07
GA032	292	5	0.741438	0.415468	0.376912
pPGPseq18C5F	292	7	0.536458	0.620551	0.564972
AGGS2251	292	8	0.416096	0.670101	0.61219	B04	B04	B04
PM210	292	11	0.780822	0.381521	0.370738	B06
AGGS0080	292	10	0.590278	0.599893	0.562544	B03
AGGS0339	292	11	0.254296	0.82711	0.804905	B03	B03
AGGS0141	292	6	0.815068	0.326914	0.315237	A09
TC31G11	292	3	0.67637	0.475201	0.412903	A10
AGGS1138	292	4	0.846154	0.265221	0.238288	A03
AGGS1237	292	3	0.517123	0.518413	0.403688	A07
AGGS0060	292	9	0.569204	0.633924	0.605533	A01	A01	A01
AGGS1200	292	3	0.821918	0.293934	0.252702	A04
AGGS1257	292	5	0.840753	0.282188	0.266665	A03	A03
AGGS0285	292	10	0.427835	0.672896	0.615579	A09		A09
AGGS0186	292	6	0.44863	0.643108	0.576531	B04	B04
AGGS0405	292	2	0.503425	0.499977	0.374988	A10
AGGS1232	292	5	0.758562	0.386805	0.343252	A10
AGGS0057	292	4	0.691781	0.439418	0.360872	B03	B03
AGGS1160	292	9	0.311644	0.785889	0.757004	B10	B10	B10
Ad90F2	292	6	0.290378	0.782785	0.748205			B08
AGGS0297	292	9	0.320205	0.789472	0.76097	B02		B02
AGGS0399	292	4	0.541096	0.537085	0.437041	B02	B02	B02
AGGS0400	292	4	0.523973	0.51778	0.403661	A08	A08
AGGS1124	292	4	0.609589	0.500586	0.405351	B10	B10	B10
AGGS0185	292	9	0.5625	0.577016	0.508642	B02
AGGS0357	292	15	0.441781	0.760696	0.742133	A10	A10
AGGS2082	292	4	0.618151	0.505659	0.419475	A06		A06
PM358	292	7	0.761986	0.406039	0.390428	A07
AGGS0003	292	3	0.635739	0.468062	0.364767	B10
AGGS0284	292	11	0.342561	0.755163	0.718434			B04
AGGS1243	292	8	0.467466	0.638511	0.572757	B10	B10	B10
AGGS0309	292	6	0.85274	0.264613	0.25263	B09
Ad91A19	292	11	0.379725	0.801945	0.784142	A07
AGGS0305	292	9	0.657534	0.535889	0.507951	B01
pPGPseq2A5	292	7	0.510274	0.546866	0.446258	A08	A08
AHGS2233	292	6	0.770548	0.38372	0.356747	B07
AGGS2531	292	4	0.695205	0.47211	0.428036	A04
AGGS1469	292	3	0.982877	0.0338009	0.0335063	B01
AGGS1266	292	4	0.389655	0.663835	0.596402	B08
AGGS2030	292	4	0.520548	0.595462	0.521054	A01	A01	A01
AGGS1378	292	7	0.448399	0.650574	0.587724	A09	A09	A09
AGGS1589	292	2	0.918966	0.148936	0.137845	B06		A05
AGGS1463	292	4	0.650685	0.520853	0.472101	A10	A10
AGGS2536	292	4	0.339041	0.668864	0.595792	B01
AGGS2424	292	5	0.503425	0.620074	0.550545	B07
NAGGS1652	292	8	0.472509	0.708477	0.674867
AHGS0202	292	4	0.940068	0.113583	0.10883	B04
AGGS1614	292	3	0.82931	0.293811	0.268398	B07
AGGS1120	292	5	0.57363	0.516642	0.414925	A02
AGGS1262	292	8	0.5189	0.603819	0.53446	B05		B05
AGGS1539	292	6	0.434932	0.676945	0.617981
AGGS1520	292	7	0.710616	0.474239	0.452957	A04
AGGS1426	292	7	0.496575	0.542316	0.437995	B08
AHGS2509	292	5	0.532534	0.54655	0.449413			B05
TC4C11	292	8	0.418966	0.654982	0.58809
TC9CO6	292	8	0.422145	0.647819	0.578317
AGGS1413_1	292	7	0.566781	0.579946	0.515725
AGGS2052_1	292	3	0.513841	0.502957	0.379907
AGGS2207_1	292	8	0.35307	0.758657	0.721609
AGGS1600	292	3	0.646048	0.518274	0.462704	A10	B10
AGGS1316	292	5	0.704467	0.451028	0.398371	B08
AGGS1414	292	7	0.688356	0.472603	0.421587	A04
AGGS1788	292	3	0.686644	0.438538	0.353655	A09	A09
AGGS2425	292	4	0.506873	0.557852	0.461873	B07		B07
AGGS1921	292	8	0.431507	0.723435	0.685823	A09	A09
AGGS2462	292	3	0.508562	0.522266	0.408682	B08
AGGS1495	292	8	0.451389	0.612877	0.536224	A08	A08	A08
AGGS1850	292	7	0.623711	0.549202	0.499341	B04	B04
AGGS2461	292	9	0.415789	0.695082	0.646592	B09
AGGS1281	292	5	0.898973	0.187424	0.180264	A05
AGGS1439	292	4	0.666667	0.477793	0.40834	B09
AGGS1905	292	8	0.493151	0.655406	0.601258	A05
AGGS2272	292	10	0.482818	0.665828	0.615067	B05		B05
AGGS2124	292	9	0.398973	0.677736	0.620362	A05	B06	A05
AGGS1605	292	2	0.503425	0.499977	0.374988	B08
AGGS1441	292	9	0.849315	0.268161	0.252997	A06	A06
AGGS2489	292	13	0.556507	0.647636	0.620039	B07	B07
AGGS1239	292	4	0.813356	0.309515	0.271218	B09
AGGS1276	292	10	0.578767	0.590923	0.540505	B01	B03	B03
AGGS1631	292	12	0.367698	0.768159	0.736873	B07	B07
AGGS0322	292	11	0.410653	0.757035	0.728185	B08	B08
AGGS2216	292	14	0.563356	0.632442	0.599732	B05	B05	B05
AGGS1601	292	12	0.337329	0.775263	0.743403	B04		B04
AGGS1745	292	4	0.541096	0.501296	0.38071	B07
AGGS0889	292	7	0.824561	0.305516	0.285664	B03
AGGS2287	292	11	0.571918	0.600523	0.552189	B05	B05	B05
AGGS1512_1	292	10	0.387153	0.715471	0.669249
AGGS1595	292	6	0.605172	0.516998	0.431144	B09
AGGS1485	292	18	0.671233	0.53478	0.521411	A04
AGGS1587	292	6	0.842657	0.283192	0.273596	B06
AGGS0716	292	5	0.797251	0.345668	0.321705	A05
AGGS0295_1	292	4	0.474227	0.596763	0.512393
AGGS0295_2	292	8	0.533217	0.629065	0.578047
AGGS2292	292	16	0.371575	0.78512	0.760543		B06
AGGS2325	292	12	0.323427	0.771272	0.737812	B07		B01
Mean	292	6.32872	0.603154	0.509414	0.45024
a, b, and c indicated distributions of markers on genetic maps based on RIL populations from Zhonghua 10 × ICG12625, Xuhua 13 × Zhonghua 6, and Xuzhou 68-4 × Yuanza 9102 [1-3]

## Sheet: Table S2
Table S2. Summary of allele frenquecy in 292 accessions.
Marker	Allele	Count	Frequence (%)
GM1940	117	4	0.00684932
GM1940	119	337	0.577055
GM1940	122	239	0.409247
GM1940	124	4	0.00684932
AHGS1742	271	2	0.00342466
AHGS1742	273	16	0.0273973
AHGS1742	275	487	0.833904
AHGS1742	277	6	0.010274
AHGS1742	279	73	0.125
AHGS1909	254	2	0.00343643
AHGS1909	256	2	0.00343643
AHGS1909	258	385	0.661512
AHGS1909	260	69	0.118557
AHGS1909	262	5	0.00859107
AHGS1909	264	14	0.024055
AHGS1909	266	85	0.146048
AHGS1909	268	4	0.00687285
AHGS1909	270	16	0.0274914
AGGS1178	210	2	0.00342466
AGGS1178	212	2	0.00342466
AGGS1178	214	9	0.015411
AGGS1178	216	29	0.0496575
AGGS1178	218	501	0.857877
AGGS1178	220	14	0.0239726
AGGS1178	222	2	0.00342466
AGGS1178	224	4	0.00684932
AGGS1178	226	21	0.0359589
AHGS2711	266	2	0.00342466
AHGS2711	267	71	0.121575
AHGS2711	269	509	0.871575
AHGS2711	271	2	0.00342466
GM1954	121	2	0.00343643
GM1954	123	256	0.439863
GM1954	125	324	0.556701
AHGS1126	205	2	0.00342466
AHGS1126	207	34	0.0582192
AHGS1126	209	6	0.010274
AHGS1126	211	2	0.00342466
AHGS1126	213	38	0.0650685
AHGS1126	215	214	0.366438
AHGS1126	217	12	0.0205479
AHGS1126	219	20	0.0342466
AHGS1126	221	46	0.0787671
AHGS1126	223	4	0.00684932
AHGS1126	225	81	0.138699
AHGS1126	227	76	0.130137
AHGS1126	229	13	0.0222603
AHGS1126	231	36	0.0616438
AHGS3686	297	2	0.00342466
AHGS3686	298	349	0.597603
AHGS3686	300	233	0.398973
GM1959	160	2	0.00342466
GM1959	162	6	0.010274
GM1959	164	294	0.503425
GM1959	166	216	0.369863
GM1959	168	8	0.0136986
GM1959	170	20	0.0342466
GM1959	172	2	0.00342466
GM1959	174	36	0.0616438
AHGS1326	206	2	0.00342466
AHGS1326	208	118	0.202055
AHGS1326	210	347	0.594178
AHGS1326	212	7	0.0119863
AHGS1326	214	110	0.188356
Ai123K14	205	6	0.010274
Ai123K14	207	90	0.15411
Ai123K14	209	302	0.517123
Ai123K14	211	106	0.181507
Ai123K14	213	80	0.136986
AHGS1334	213	8	0.0136986
AHGS1334	217	157	0.268836
AHGS1334	223	56	0.0958904
AHGS1334	227	363	0.621575
AHZ525	444	42	0.0719178
AHZ525	446	12	0.0205479
AHZ525	448	435	0.744863
AHZ525	450	85	0.145548
AHZ525	452	10	0.0171233
AGGS1464	200	4	0.00684932
AGGS1464	202	6	0.010274
AGGS1464	204	6	0.010274
AGGS1464	206	315	0.539384
AGGS1464	208	2	0.00342466
AGGS1464	210	223	0.381849
AGGS1464	212	18	0.0308219
AGGS1464	214	6	0.010274
AGGS1464	216	4	0.00684932
AHGS1635	216	54	0.0924658
AHGS1635	218	23	0.0393836
AHGS1635	220	4	0.00684932
AHGS1635	222	17	0.0291096
AHGS1635	224	486	0.832192
GNB703	299	4	0.00684932
GNB703	301	4	0.00684932
GNB703	303	16	0.0273973
GNB703	305	378	0.64726
GNB703	307	18	0.0308219
GNB703	308	2	0.00342466
GNB703	309	8	0.0136986
GNB703	313	8	0.0136986
GNB703	315	104	0.178082
GNB703	317	42	0.0719178
AGGS0347	196	2	0.00342466
AGGS0347	198	2	0.00342466
AGGS0347	200	4	0.00684932
AGGS0347	202	315	0.539384
AGGS0347	204	6	0.010274
AGGS0347	206	50	0.0856164
AGGS0347	210	51	0.0873288
AGGS0347	214	142	0.243151
AGGS0347	216	12	0.0205479
AHGS1292	111	2	0.00342466
AHGS1292	113	4	0.00684932
AHGS1292	115	16	0.0273973
AHGS1292	117	89	0.152397
AHGS1292	119	52	0.0890411
AHGS1292	121	68	0.116438
AHGS1292	123	256	0.438356
AHGS1292	125	4	0.00684932
AHGS1292	127	4	0.00684932
AHGS1292	177	89	0.152397
AGGS1110	240	2	0.00342466
AGGS1110	242	2	0.00342466
AGGS1110	244	200	0.342466
AGGS1110	246	28	0.0479452
AGGS1110	248	325	0.556507
AGGS1110	250	4	0.00684932
AGGS1110	252	23	0.0393836
AHGS0300	242	2	0.00342466
AHGS0300	246	213	0.364726
AHGS0300	248	56	0.0958904
AHGS0300	252	10	0.0171233
AHGS0300	254	10	0.0171233
AHGS0300	256	289	0.494863
AHGS0300	258	4	0.00684932
AHGS1280	280	2	0.00342466
AHGS1280	282	12	0.0205479
AHGS1280	284	14	0.0239726
AHGS1280	286	196	0.335616
AHGS1280	288	85	0.145548
AHGS1280	290	53	0.0907534
AHGS1280	292	190	0.325342
AHGS1280	294	32	0.0547945
AHGS2063	272	487	0.833904
AHGS2063	273	6	0.010274
AHGS2063	275	91	0.155822
GM1555	424	2	0.00342466
GM1555	426	25	0.0428082
GM1555	428	230	0.393836
GM1555	432	261	0.446918
GM1555	434	66	0.113014
AHGS2101	272	8	0.0136986
AHGS2101	274	2	0.00342466
AHGS2101	276	507	0.868151
AHGS2101	278	53	0.0907534
AHGS2101	280	14	0.0239726
AHGS2319	238	2	0.00342466
AHGS2319	240	142	0.243151
AHGS2319	242	431	0.738014
AHGS2319	244	9	0.015411
AGGS1532	205	29	0.05
AGGS1532	207	2	0.00344828
AGGS1532	209	316	0.544828
AGGS1532	213	5	0.00862069
AGGS1532	215	2	0.00344828
AGGS1532	217	199	0.343103
AGGS1532	219	27	0.0465517
AHGS1659	224	20	0.0344828
AHGS1659	226	174	0.3
AHGS1659	228	16	0.0275862
AHGS1659	230	22	0.037931
AHGS1659	232	8	0.0137931
AHGS1659	234	332	0.572414
AHGS1659	236	8	0.0137931
ARS721	106	7	0.0119863
ARS721	108	326	0.558219
ARS721	110	46	0.0787671
ARS721	112	2	0.00342466
ARS721	114	4	0.00684932
ARS721	116	3	0.00513699
ARS721	118	2	0.00342466
ARS721	120	185	0.316781
ARS721	122	9	0.015411
AGGS1236	258	4	0.00684932
AGGS1236	260	8	0.0136986
AGGS1236	262	102	0.174658
AGGS1236	264	216	0.369863
AGGS1236	266	212	0.363014
AGGS1236	268	20	0.0342466
AGGS1236	270	2	0.00342466
AGGS1236	272	20	0.0342466
AHGS0390	212	252	0.431507
AHGS0390	213	232	0.39726
AHGS0390	215	42	0.0719178
AHGS0390	216	2	0.00342466
AHGS0390	217	56	0.0958904
AHGS1804	267	77	0.131849
AHGS1804	269	120	0.205479
AHGS1804	271	387	0.662671
AGGS1724	187	4	0.00684932
AGGS1724	189	2	0.00342466
AGGS1724	191	28	0.0479452
AGGS1724	193	312	0.534247
AGGS1724	195	7	0.0119863
AGGS1724	197	214	0.366438
AGGS1724	199	4	0.00684932
AGGS1724	200	4	0.00684932
AGGS1724	201	7	0.0119863
AGGS1724	203	2	0.00342466
AHGS1263	208	2	0.00342466
AHGS1263	212	10	0.0171233
AHGS1263	214	325	0.556507
AHGS1263	216	10	0.0171233
AHGS1263	218	8	0.0136986
AHGS1263	220	36	0.0616438
AHGS1263	222	22	0.0376712
AHGS1263	224	4	0.00684932
AHGS1263	226	4	0.00684932
AHGS1263	228	155	0.265411
AHGS1263	230	8	0.0136986
AHGS1836	268	2	0.00342466
AHGS1836	272	29	0.0496575
AHGS1836	274	350	0.599315
AHGS1836	276	14	0.0239726
AHGS1836	278	5	0.00856164
AHGS1836	280	25	0.0428082
AHGS1836	282	4	0.00684932
AHGS1836	284	147	0.251712
AHGS1836	286	8	0.0136986
AHGS2050	224	6	0.010274
AHGS2050	226	70	0.119863
AHGS2050	228	1	0.00171233
AHGS2050	230	16	0.0273973
AHGS2050	232	17	0.0291096
AHGS2050	234	464	0.794521
AHGS2050	236	10	0.0171233
AHGS1539	151	1	0.00171233
AHGS1539	153	14	0.0239726
AHGS1539	154	47	0.0804795
AHGS1539	155	22	0.0376712
AHGS1539	156	1	0.00171233
AHGS1539	157	442	0.756849
AHGS1539	158	1	0.00171233
AHGS1539	159	20	0.0342466
AHGS1539	160	34	0.0582192
AHGS1539	161	2	0.00342466
AHGS1951	291	279	0.47774
AHGS1951	293	2	0.00342466
AHGS1951	295	39	0.0667808
AHGS1951	297	4	0.00684932
AHGS1951	299	239	0.409247
AHGS1951	301	21	0.0359589
AHGS0422	253	2	0.00342466
AHGS0422	255	5	0.00856164
AHGS0422	257	542	0.928082
AHGS0422	259	33	0.0565068
AHGS0422	261	2	0.00342466
AHGS1650	196	2	0.00342466
AHGS1650	198	222	0.380137
AHGS1650	200	14	0.0239726
AHGS1650	202	2	0.00342466
AHGS1650	204	344	0.589041
AHGS2113	269	338	0.578767
AHGS2113	274	1	0.00171233
AHGS2113	275	245	0.419521
ARS715	241	4	0.00684932
ARS715	243	109	0.186644
ARS715	245	15	0.0256849
ARS715	247	14	0.0239726
ARS715	249	420	0.719178
ARS715	251	22	0.0376712
AHGS1728	191	189	0.32363
AHGS1728	193	104	0.178082
AHGS1728	195	277	0.474315
AHGS1728	197	14	0.0239726
AHGS2335	288	2	0.00342466
AHGS2335	290	2	0.00342466
AHGS2335	292	421	0.72089
AHGS2335	294	10	0.0171233
AHGS2335	296	147	0.251712
AHGS2335	298	2	0.00342466
ARS748	221	2	0.00342466
ARS748	225	345	0.590753
ARS748	227	2	0.00342466
ARS748	228	8	0.0136986
ARS748	237	10	0.0171233
ARS748	240	2	0.00342466
ARS748	243	2	0.00342466
ARS748	247	164	0.280822
ARS748	249	49	0.0839041
AHGS1981-1	114	157	0.268836
AHGS1981-1	118	423	0.724315
AHGS1981-1	120	4	0.00684932
AHGS1981-2	118	270	0.462329
AHGS1981-2	120	2	0.00342466
AHGS1981-2	125	299	0.511986
AHGS1981-2	127	13	0.0222603
AHGS2521	273	20	0.0343643
AHGS2521	275	65	0.111684
AHGS2521	277	497	0.853952
AGGS1483	200	77	0.131849
AGGS1483	206	2	0.00342466
AGGS1483	210	17	0.0291096
AGGS1483	212	4	0.00684932
AGGS1483	214	300	0.513699
AGGS1483	216	6	0.010274
AGGS1483	218	112	0.191781
AGGS1483	220	66	0.113014
AHGS2159	141	20	0.0342466
AHGS2159	143	181	0.309932
AHGS2159	145	120	0.205479
AHGS2159	147	257	0.440068
AHGS2159	149	6	0.010274
AHGS2594	247	7	0.0119863
AHGS2594	249	440	0.753425
AHGS2594	251	133	0.22774
AHGS2594	253	4	0.00684932
AGGS1602	286	2	0.00342466
AGGS1602	287	16	0.0273973
AGGS1602	289	438	0.75
AGGS1602	290	122	0.208904
AGGS1602	291	4	0.00684932
AGGS1602	293	2	0.00342466
AHGS2238	176	295	0.506873
AHGS2238	178	287	0.493127
AHGS0274-1	238	268	0.462069
AHGS0274-1	240	16	0.0275862
AHGS0274-1	242	16	0.0275862
AHGS0274-1	244	280	0.482759
AHGS0274-2	249	8	0.0137457
AHGS0274-2	251	313	0.537801
AHGS0274-2	254	26	0.0446735
AHGS0274-2	256	64	0.109966
AHGS0274-2	258	94	0.161512
AHGS0274-2	260	77	0.132302
AHGS2298	136	3	0.00513699
AHGS2298	138	328	0.561644
AHGS2298	140	176	0.30137
AHGS2298	142	2	0.00342466
AHGS2298	143	16	0.0273973
AHGS2298	144	3	0.00513699
AHGS2298	145	52	0.0890411
AHGS2298	147	4	0.00684932
AHGS1606	263	2	0.00342466
AHGS1606	267	12	0.0205479
AHGS1606	269	370	0.633562
AHGS1606	276	24	0.0410959
AHGS1606	280	176	0.30137
AHGS1183	223	8	0.0136986
AHGS1183	225	4	0.00684932
AHGS1183	227	10	0.0171233
AHGS1183	229	64	0.109589
AHGS1183	231	126	0.215753
AHGS1183	233	242	0.414384
AHGS1183	235	74	0.126712
AHGS1183	237	12	0.0205479
AHGS1183	239	8	0.0136986
AHGS1183	241	36	0.0616438
AHGS2299	203	4	0.00687285
AHGS2299	206	128	0.219931
AHGS2299	212	2	0.00343643
AHGS2299	216	8	0.0137457
AHGS2299	218	428	0.735395
AHGS2299	220	12	0.0206186
AHGS1208	277	312	0.536082
AHGS1208	279	264	0.453608
AHGS1208	281	6	0.0103093
AHGS3217	235	2	0.00343643
AHGS3217	238	470	0.80756
AHGS3217	243	2	0.00343643
AHGS3217	247	2	0.00343643
AHGS3217	252	98	0.168385
AHGS3217	258	6	0.0103093
AHGS3217	260	2	0.00343643
AHGS2340	215	2	0.00342466
AHGS2340	217	4	0.00684932
AHGS2340	219	355	0.607877
AHGS2340	221	199	0.340753
AHGS2340	223	24	0.0410959
AHGS2751	273	14	0.0239726
AHGS2751	275	244	0.417808
AHGS2751	277	10	0.0171233
AHGS2751	279	274	0.469178
AHGS2751	281	42	0.0719178
AHGS2556	226	6	0.010274
AHGS2556	227	6	0.010274
AHGS2556	229	346	0.592466
AHGS2556	231	197	0.337329
AHGS2556	233	29	0.0496575
AHGS2241	169	4	0.00684932
AHGS2241	171	362	0.619863
AHGS2241	173	218	0.373288
AHGS0288	274	306	0.523973
AHGS0288	276	2	0.00342466
AHGS0288	278	59	0.101027
AHGS0288	280	217	0.371575
AGGS1433	228	7	0.0119863
AGGS1433	230	8	0.0136986
AGGS1433	232	286	0.489726
AGGS1433	234	173	0.296233
AGGS1433	236	26	0.0445205
AGGS1433	238	17	0.0291096
AGGS1433	240	65	0.111301
AGGS1433	242	2	0.00342466
AHGS2188	178	2	0.00343643
AHGS2188	180	10	0.0171821
AHGS2188	182	215	0.369416
AHGS2188	184	50	0.0859107
AHGS2188	186	295	0.506873
AHGS2188	188	10	0.0171821
AHGS2652	294	4	0.00687285
AHGS2652	296	267	0.458763
AHGS2652	298	25	0.0429553
AHGS2652	300	286	0.491409
AGGS1479	198	2	0.00343643
AGGS1479	206	2	0.00343643
AGGS1479	210	4	0.00687285
AGGS1479	212	6	0.0103093
AGGS1479	214	407	0.699313
AGGS1479	216	14	0.024055
AGGS1479	218	2	0.00343643
AGGS1479	220	15	0.0257732
AGGS1479	222	63	0.108247
AGGS1479	224	14	0.024055
AGGS1479	226	49	0.0841924
AGGS1479	228	4	0.00687285
AHGS2430	227	6	0.010274
AHGS2430	229	40	0.0684932
AHGS2430	231	190	0.325342
AHGS2430	233	82	0.140411
AHGS2430	235	248	0.424658
AHGS2430	237	18	0.0308219
AHGS1266	249	2	0.00342466
AHGS1266	251	118	0.202055
AHGS1266	253	131	0.224315
AHGS1266	255	10	0.0171233
AHGS1266	257	2	0.00342466
AHGS1266	258	12	0.0205479
AHGS1266	260	294	0.503425
AHGS1266	262	9	0.015411
AHGS1266	264	6	0.010274
AHGS2553	197	2	0.00342466
AHGS2553	199	465	0.796233
AHGS2553	200	14	0.0239726
AHGS2553	201	96	0.164384
AHGS2553	202	2	0.00342466
AHGS2553	203	5	0.00856164
AHGS1273	232	2	0.00342466
AHGS1273	234	8	0.0136986
AHGS1273	236	32	0.0547945
AHGS1273	238	290	0.496575
AHGS1273	240	48	0.0821918
AHGS1273	242	188	0.321918
AHGS1273	244	16	0.0273973
AHGS2503	218	8	0.0136986
AHGS2503	220	346	0.592466
AHGS2503	222	230	0.393836
AHGS0798	166	2	0.00342466
AHGS0798	168	24	0.0410959
AHGS0798	170	42	0.0719178
AHGS0798	172	288	0.493151
AHGS0798	174	168	0.287671
AHGS0798	176	16	0.0273973
AHGS0798	177	2	0.00342466
AHGS0798	178	10	0.0171233
AHGS0798	187	12	0.0205479
AHGS0798	189	18	0.0308219
AHGS0798	191	2	0.00342466
AHGS1388	298	10	0.0171233
AHGS1388	300	8	0.0136986
AHGS1388	302	8	0.0136986
AHGS1388	304	84	0.143836
AHGS1388	306	160	0.273973
AHGS1388	308	124	0.212329
AHGS1388	310	18	0.0308219
AHGS1388	312	12	0.0205479
AHGS1388	36	160	0.273973
AHGS1475	256	2	0.00342466
AHGS1475	260	80	0.136986
AHGS1475	262	254	0.434932
AHGS1475	264	47	0.0804795
AHGS1475	266	4	0.00684932
AHGS1475	268	29	0.0496575
AHGS1475	269	4	0.00684932
AHGS1475	270	2	0.00342466
AHGS1475	271	46	0.0787671
AHGS1475	273	114	0.195205
AHGS1475	275	2	0.00342466
ARS737	193	6	0.010274
ARS737	195	8	0.0136986
ARS737	197	535	0.916096
ARS737	199	35	0.0599315
AHGS1431	250	8	0.0136986
AHGS1431	252	2	0.00342466
AHGS1431	254	457	0.782534
AHGS1431	256	23	0.0393836
AHGS1431	258	2	0.00342466
AHGS1431	260	28	0.0479452
AHGS1431	262	10	0.0171233
AHGS1431	266	32	0.0547945
AHGS1431	268	4	0.00684932
AHGS1431	270	18	0.0308219
AHGS1504	255	50	0.0856164
AHGS1504	257	292	0.5
AHGS1504	259	4	0.00684932
AHGS1504	261	238	0.407534
AGGS1162	190	16	0.0273973
AGGS1162	192	282	0.482877
AGGS1162	194	2	0.00342466
AGGS1162	196	2	0.00342466
AGGS1162	198	92	0.157534
AGGS1162	200	4	0.00684932
AGGS1162	202	14	0.0239726
AGGS1162	206	2	0.00342466
AGGS1162	208	8	0.0136986
AGGS1162	210	134	0.229452
AGGS1162	212	26	0.0445205
AGGS1162	214	2	0.00342466
AGGS1272	258	2	0.00342466
AGGS1272	262	196	0.335616
AGGS1272	266	39	0.0667808
AGGS1272	268	341	0.583904
AGGS1272	270	6	0.010274
AHGS2024	225	80	0.136986
AHGS2024	229	119	0.203767
AHGS2024	231	13	0.0222603
AHGS2024	233	370	0.633562
AHGS2024	239	2	0.00342466
GM1986	126	6	0.010274
GM1986	130	330	0.565068
GM1986	132	214	0.366438
GM1986	134	2	0.00342466
GM1986	136	28	0.0479452
GM1986	138	2	0.00342466
GM1986	140	2	0.00342466
AHGS1578	258	277	0.474315
AHGS1578	264	8	0.0136986
AHGS1578	266	282	0.482877
AHGS1578	268	13	0.0222603
AHGS1578	270	4	0.00684932
AHGS1668	234	8	0.0136986
AHGS1668	236	395	0.67637
AHGS1668	238	26	0.0445205
AHGS1668	240	6	0.010274
AHGS1668	242	147	0.251712
AHGS1668	244	2	0.00342466
AHGS1615	294	2	0.00343643
AHGS1615	296	4	0.00687285
AHGS1615	298	116	0.199313
AHGS1615	300	4	0.00687285
AHGS1615	302	139	0.238832
AHGS1615	304	297	0.510309
AHGS1615	306	4	0.00687285
AHGS1615	308	16	0.0274914
AHGS1684	225	15	0.0257732
AHGS1684	230	323	0.554983
AHGS1684	235	8	0.0137457
AHGS1684	240	232	0.398625
AHGS1684	245	4	0.00687285
AGGS1442	198	274	0.469178
AGGS1442	200	6	0.010274
AGGS1442	201	232	0.39726
AGGS1442	202	4	0.00684932
AGGS1442	204	68	0.116438
AHGS1634	289	2	0.00344828
AHGS1634	291	28	0.0482759
AHGS1634	293	10	0.0172414
AHGS1634	295	484	0.834483
AHGS1634	297	52	0.0896552
AHGS1634	299	2	0.00344828
AHGS1634	301	2	0.00344828
AHGS1790	216	4	0.00684932
AHGS1790	218	498	0.85274
AHGS1790	220	2	0.00342466
AHGS1790	222	2	0.00342466
AHGS1790	226	4	0.00684932
AHGS1790	228	4	0.00684932
AHGS1790	230	46	0.0787671
AHGS1790	232	2	0.00342466
AHGS1790	234	2	0.00342466
AHGS1790	236	14	0.0239726
AHGS1790	238	6	0.010274
AGGS1586	199	8	0.0137457
AGGS1586	201	317	0.544674
AGGS1586	203	249	0.427835
AGGS1586	205	8	0.0137457
AHGS1802	249	1	0.00171233
AHGS1802	250	2	0.00342466
AHGS1802	251	54	0.0924658
AHGS1802	255	18	0.0308219
AHGS1802	257	451	0.77226
AHGS1802	259	22	0.0376712
AHGS1802	261	6	0.010274
AHGS1802	262	14	0.0239726
AHGS1802	263	4	0.00684932
AHGS1802	265	12	0.0205479
AGGS0244	196	6	0.010274
AGGS0244	199	355	0.607877
AGGS0244	202	221	0.378425
AGGS0244	204	2	0.00342466
AHGS1679	287	2	0.00342466
AHGS1679	291	2	0.00342466
AHGS1679	293	240	0.410959
AHGS1679	295	244	0.417808
AHGS1679	297	48	0.0821918
AHGS1679	299	4	0.00684932
AHGS1679	302	38	0.0650685
AHGS1679	305	6	0.010274
AHGS1805	202	40	0.0684932
AHGS1805	205	2	0.00342466
AHGS1805	207	2	0.00342466
AHGS1805	209	62	0.106164
AHGS1805	211	300	0.513699
AHGS1805	213	112	0.191781
AHGS1805	215	64	0.109589
AHGS1805	217	2	0.00342466
AGGS0979	182	2	0.00343643
AGGS0979	186	312	0.536082
AGGS0979	188	246	0.42268
AGGS0979	192	18	0.0309278
AGGS0979	196	4	0.00687285
AHGS1817	264	132	0.226027
AHGS1817	266	66	0.113014
AHGS1817	268	10	0.0171233
AHGS1817	270	376	0.643836
AHM085	172	2	0.00343643
AHM085	175	2	0.00343643
AHM085	177	1	0.00171821
AHM085	179	284	0.487973
AHM085	181	293	0.503436
AHGS1311	282	2	0.00343643
AHGS1311	284	2	0.00343643
AHGS1311	286	240	0.412371
AHGS1311	290	22	0.0378007
AHGS1311	292	180	0.309278
AHGS1311	294	106	0.182131
AHGS1311	296	28	0.04811
AHGS1311	298	2	0.00343643
AHGS1130	260	16	0.0274914
AHGS1130	265	238	0.408935
AHGS1130	270	10	0.0171821
AHGS1130	275	4	0.00687285
AHGS1130	280	2	0.00343643
AHGS1130	285	4	0.00687285
AHGS1130	290	163	0.280069
AHGS1130	295	145	0.249141
AHS0127	184	153	0.261986
AHS0127	186	52	0.0890411
AHS0127	188	379	0.648973
AHGS1319	268	8	0.0136986
AHGS1319	270	10	0.0171233
AHGS1319	272	256	0.438356
AHGS1319	274	30	0.0513699
AHGS1319	276	237	0.405822
AHGS1319	278	8	0.0136986
AHGS1319	280	29	0.0496575
AHGS1319	282	6	0.010274
AHGS1393	263	6	0.010274
AHGS1393	265	167	0.285959
AHGS1393	267	14	0.0239726
AHGS1393	269	370	0.633562
AHGS1393	271	24	0.0410959
AHGS1393	272	1	0.00171233
AHGS1393	273	2	0.00342466
Ai124P23	164	2	0.00342466
Ai124P23	168	278	0.476027
Ai124P23	170	40	0.0684932
Ai124P23	172	5	0.00856164
Ai124P23	174	252	0.431507
Ai124P23	176	5	0.00856164
Ai124P23	180	2	0.00342466
AHGS1321	290	18	0.0308219
AHGS1321	292	3	0.00513699
AHGS1321	294	2	0.00342466
AHGS1321	298	2	0.00342466
AHGS1321	300	12	0.0205479
AHGS1321	302	75	0.128425
AHGS1321	304	299	0.511986
AHGS1321	306	158	0.270548
AHGS1321	308	15	0.0256849
AHGS1395	246	4	0.00684932
AHGS1395	250	358	0.613014
AHGS1395	252	220	0.376712
AHGS1395	254	2	0.00342466
AHZ808	157	2	0.00342466
AHZ808	163	28	0.0479452
AHZ808	167	370	0.633562
AHZ808	177	2	0.00342466
AHZ808	187	28	0.0479452
AHZ808	193	2	0.00342466
AHZ808	197	148	0.253425
AHZ808	205	2	0.00342466
AHZ808	207	2	0.00342466
AHGS1337	277	2	0.00342466
AHGS1337	279	24	0.0410959
AHGS1337	281	23	0.0393836
AHGS1337	283	21	0.0359589
AHGS1337	285	6	0.010274
AHGS1337	287	14	0.0239726
AHGS1337	289	306	0.523973
AHGS1337	291	184	0.315068
AHGS1337	293	4	0.00684932
ARS744	125	5	0.00856164
ARS744	135	110	0.188356
ARS744	138	447	0.765411
ARS744	141	10	0.0171233
ARS744	145	12	0.0205479
AGGS1056	204	2	0.00342466
AGGS1056	208	165	0.282534
AGGS1056	210	8	0.0136986
AGGS1056	212	401	0.686644
AGGS1056	214	8	0.0136986
AHGS1700	291	2	0.00342466
AHGS1700	298	6	0.010274
AHGS1700	300	433	0.741438
AHGS1700	302	108	0.184932
AHGS1700	304	33	0.0565068
AHGS1700	308	2	0.00342466
AHGS1901	238	2	0.00342466
AHGS1901	241	20	0.0342466
AHGS1901	243	46	0.0787671
AHGS1901	245	11	0.0188356
AHGS1901	247	13	0.0222603
AHGS1901	249	6	0.010274
AHGS1901	251	472	0.808219
AHGS1901	253	10	0.0171233
AHGS1901	255	4	0.00684932
AHGS1544	186	8	0.0136986
AHGS1544	188	494	0.84589
AHGS1544	190	16	0.0273973
AHGS1544	192	66	0.113014
AHGS1974	289	2	0.00342466
AHGS1974	293	20	0.0342466
AHGS1974	295	353	0.604452
AHGS1974	297	28	0.0479452
AHGS1974	299	4	0.00684932
AHGS1974	301	175	0.299658
AHGS1974	303	1	0.00171233
AHGS1974	33	1	0.00171233
AHGS2429	252	4	0.00684932
AHGS2429	254	94	0.160959
AHGS2429	256	8	0.0136986
AHGS2429	258	458	0.784247
AHGS2429	260	20	0.0342466
AHGS1772	217	338	0.578767
AHGS1772	219	2	0.00342466
AHGS1772	221	222	0.380137
AHGS1772	223	2	0.00342466
AHGS1772	225	20	0.0342466
AHGS2353	268	32	0.0549828
AHGS2353	270	168	0.28866
AHGS2353	272	6	0.0103093
AHGS2353	274	10	0.0171821
AHGS2353	276	68	0.116838
AHGS2353	278	298	0.512027
AGGS1538	196	2	0.00342466
AGGS1538	202	6	0.010274
AGGS1538	204	353	0.604452
AGGS1538	206	2	0.00342466
AGGS1538	208	219	0.375
AGGS1538	210	2	0.00342466
AHGS1398	212	26	0.0445205
AHGS1398	214	15	0.0256849
AHGS1398	216	79	0.135274
AHGS1398	218	456	0.780822
AHGS1398	220	8	0.0136986
AHZ584	250	18	0.0308219
AHZ584	254	8	0.0136986
AHZ584	255	40	0.0684932
AHZ584	258	248	0.424658
AHZ584	260	18	0.0308219
AHZ584	262	4	0.00684932
AHZ584	265	16	0.0273973
AHZ584	270	210	0.359589
AHZ584	275	22	0.0376712
AHGS2478	240	220	0.376712
AHGS2478	242	362	0.619863
AHGS2478	244	2	0.00342466
AHGS0314	145	505	0.864726
AHGS0314	147	79	0.135274
AHGS1912	141	76	0.130137
AHGS1912	145	434	0.743151
AHGS1912	147	74	0.126712
AHGS2025	251	501	0.857877
AHGS2025	271	34	0.0582192
AHGS2025	283	49	0.0839041
GM2084	415	341	0.583904
GM2084	417	2	0.00342466
GM2084	418	14	0.0239726
GM2084	420	2	0.00342466
GM2084	421	2	0.00342466
GM2084	423	2	0.00342466
GM2084	424	2	0.00342466
GM2084	425	2	0.00342466
GM2084	427	207	0.354452
GM2084	430	8	0.0136986
GM2084	433	2	0.00342466
AHGS2014	282	2	0.00342466
AHGS2014	286	2	0.00342466
AHGS2014	288	4	0.00684932
AHGS2014	290	30	0.0513699
AHGS2014	292	282	0.482877
AHGS2014	294	10	0.0171233
AHGS2014	296	6	0.010274
AHGS2014	298	34	0.0582192
AHGS2014	300	16	0.0273973
AHGS2014	302	182	0.311644
AHGS2014	304	16	0.0273973
AHGS1940	200	2	0.00344828
AHGS1940	207	327	0.563793
AHGS1940	240	26	0.0448276
AHGS1940	250	219	0.377586
AHGS1940	260	6	0.0103448
AHGS1954	206	6	0.010274
AHGS1954	208	221	0.378425
AHGS1954	210	12	0.0205479
AHGS1954	212	24	0.0410959
AHGS1954	214	2	0.00342466
AHGS1954	216	4	0.00684932
AHGS1954	218	14	0.0239726
AHGS1954	220	267	0.457192
AHGS1954	222	28	0.0479452
AHGS1954	226	6	0.010274
AGGS1203-1	181	375	0.642123
AGGS1203-1	183	205	0.351027
AGGS1203-1	185	4	0.00684932
AGGS1203-2	198	2	0.00342466
AGGS1203-2	200	373	0.638699
AGGS1203-2	202	10	0.0171233
AGGS1203-2	204	192	0.328767
AGGS1203-2	206	4	0.00684932
AGGS1203-2	208	3	0.00513699
Ai120L22	260	26	0.0445205
Ai120L22	262	174	0.297945
Ai120L22	264	40	0.0684932
Ai120L22	266	160	0.273973
Ai120L22	268	42	0.0719178
Ai120L22	270	82	0.140411
Ai120L22	272	24	0.0410959
Ai120L22	274	22	0.0376712
Ai120L22	276	4	0.00684932
Ai120L22	278	10	0.0171233
AHGS1999	197	4	0.00684932
AHGS1999	199	230	0.393836
AHGS1999	201	16	0.0273973
AHGS1999	203	82	0.140411
AHGS1999	205	246	0.421233
AHGS1999	207	6	0.010274
AHGS3232	260	2	0.00342466
AHGS3232	262	15	0.0256849
AHGS3232	264	146	0.25
AHGS3232	266	190	0.325342
AHGS3232	268	209	0.357877
AHGS3232	270	18	0.0308219
AHGS3232	272	4	0.00684932
AGGS1287	186	4	0.00684932
AGGS1287	188	311	0.532534
AGGS1287	192	4	0.00684932
AGGS1287	194	257	0.440068
AGGS1287	196	8	0.0136986
GM1047	328	272	0.465753
GM1047	331	40	0.0684932
GM1047	334	272	0.465753
AGGS1778-1	203	2	0.00342466
AGGS1778-1	205	2	0.00342466
AGGS1778-1	207	508	0.869863
AGGS1778-1	209	50	0.0856164
AGGS1778-1	211	22	0.0376712
AGGS1778-2	235	8	0.0136986
AGGS1778-2	237	276	0.472603
AGGS1778-2	239	264	0.452055
AGGS1778-2	241	6	0.010274
AGGS1778-2	243	6	0.010274
AGGS1778-2	244	2	0.00342466
AGGS1778-2	247	20	0.0342466
AGGS1778-2	251	2	0.00342466
AHGS0696	184	116	0.19863
AHGS0696	186	466	0.797945
AHGS0696	188	2	0.00342466
AHGS1806	251	2	0.00342466
AHGS1806	253	17	0.0291096
AHGS1806	255	2	0.00342466
AHGS1806	257	105	0.179795
AHGS1806	259	56	0.0958904
AHGS1806	261	356	0.609589
AHGS1806	263	8	0.0136986
AHGS1806	269	4	0.00684932
AHGS1806	271	2	0.00342466
AHGS1806	273	30	0.0513699
AHGS1806	275	2	0.00342466
AHGS1989	244	2	0.00342466
AHGS1989	250	316	0.541096
AHGS1989	252	232	0.39726
AHGS1989	254	2	0.00342466
AHGS1989	258	32	0.0547945
AHGS1228	201	1	0.00171233
AHGS1228	204	6	0.010274
AHGS1228	210	278	0.476027
AHGS1228	212	4	0.00684932
AHGS1228	214	26	0.0445205
AHGS1228	216	6	0.010274
AHGS1228	218	6	0.010274
AHGS1228	220	241	0.412671
AHGS1228	224	16	0.0273973
AHGS1884	292	122	0.208904
AHGS1884	294	110	0.188356
AHGS1884	296	318	0.544521
AHGS1884	298	32	0.0547945
AHGS1884	300	2	0.00342466
AHGS2053	246	2	0.00342466
AHGS2053	248	2	0.00342466
AHGS2053	250	184	0.315068
AHGS2053	252	248	0.424658
AHGS2053	254	51	0.0873288
AHGS2053	256	97	0.166096
AHGS1616	116	2	0.00342466
AHGS1616	124	1	0.00171233
AHGS1616	126	317	0.542808
AHGS1616	130	264	0.452055
AHGS1914	256	8	0.0136986
AHGS1914	258	24	0.0410959
AHGS1914	260	16	0.0273973
AHGS1914	262	316	0.541096
AHGS1914	264	198	0.339041
AHGS1914	266	16	0.0273973
AHGS1914	268	6	0.010274
AHGS2093	245	4	0.00684932
AHGS2093	247	12	0.0205479
AHGS2093	249	6	0.010274
AHGS2093	251	10	0.0171233
AHGS2093	253	508	0.869863
AHGS2093	255	16	0.0273973
AHGS2093	257	28	0.0479452
ARS766	153	34	0.0582192
ARS766	155	501	0.857877
ARS766	157	12	0.0205479
ARS766	161	31	0.0530822
ARS766	163	6	0.010274
AHGS1918	283	27	0.0462329
AHGS1918	285	20	0.0342466
AHGS1918	287	310	0.530822
AHGS1918	289	4	0.00684932
AHGS1918	290	221	0.378425
AHGS1918	292	2	0.00342466
AHGS2192	236	4	0.00684932
AHGS2192	240	36	0.0616438
AHGS2192	242	14	0.0239726
AHGS2192	244	514	0.880137
AHGS2192	246	2	0.00342466
AHGS2192	248	14	0.0239726
AHGS0228	170	2	0.00342466
AHGS0228	180	12	0.0205479
AHGS0228	182	252	0.431507
AHGS0228	184	310	0.530822
AHGS0228	186	6	0.010274
AHGS0228	190	2	0.00342466
AHGS1937	283	2	0.00342466
AHGS1937	285	16	0.0273973
AHGS1937	287	321	0.549658
AHGS1937	289	22	0.0376712
AHGS1937	291	223	0.381849
AHGS2196	243	270	0.462329
AHGS2196	245	86	0.14726
AHGS2196	246	224	0.383562
AHGS2196	248	2	0.00342466
AHGS2196	249	2	0.00342466
AHGS1566	200	2	0.00342466
AHGS1566	202	200	0.342466
AHGS1566	206	2	0.00342466
AHGS1566	210	2	0.00342466
AHGS1566	214	28	0.0479452
AHGS1566	216	338	0.578767
AHGS1566	218	12	0.0205479
AGGS1403	177	304	0.520548
AGGS1403	179	280	0.479452
AHGS3647	239	486	0.832192
AHGS3647	250	6	0.010274
AHGS3647	253	70	0.119863
AHGS3647	255	22	0.0376712
AHGS1829	204	3	0.00513699
AHGS1829	206	304	0.520548
AHGS1829	210	4	0.00684932
AHGS1829	212	261	0.446918
AHGS1829	214	12	0.0205479
AHGS2381	290	8	0.0136986
AHGS2381	292	167	0.285959
AHGS2381	294	227	0.388699
AHGS2381	296	182	0.311644
GNB1112	245	256	0.438356
GNB1112	247	321	0.549658
GNB1112	249	5	0.00856164
GNB1112	250	2	0.00342466
AHGS2036	192	8	0.0136986
AHGS2036	194	2	0.00342466
AHGS2036	198	277	0.474315
AHGS2036	200	207	0.354452
AHGS2036	202	6	0.010274
AHGS2036	204	55	0.0941781
AHGS2036	206	29	0.0496575
AGGS1712	206	8	0.0136986
AGGS1712	208	296	0.506849
AGGS1712	210	22	0.0376712
AGGS1712	212	10	0.0171233
AGGS1712	214	36	0.0616438
AGGS1712	216	20	0.0342466
AGGS1712	218	6	0.010274
AGGS1712	220	14	0.0239726
AGGS1712	222	140	0.239726
AGGS1712	224	32	0.0547945
HAS0043	127	2	0.00342466
HAS0043	129	2	0.00342466
HAS0043	131	457	0.782534
HAS0043	133	68	0.116438
HAS0043	135	53	0.0907534
HAS0043	137	2	0.00342466
AHGS1356	276	4	0.00684932
AHGS1356	278	24	0.0410959
AHGS1356	280	470	0.804795
AHGS1356	282	16	0.0273973
AHGS1356	284	13	0.0222603
AHGS1356	286	49	0.0839041
AHGS1356	288	8	0.0136986
AHGS1459	202	2	0.00342466
AHGS1459	204	214	0.366438
AHGS1459	206	368	0.630137
AGGS1095	250	45	0.0770548
AGGS1095	252	393	0.672945
AGGS1095	254	15	0.0256849
AGGS1095	256	30	0.0513699
AGGS1095	258	85	0.145548
AGGS1095	260	6	0.010274
AGGS1095	262	7	0.0119863
AGGS1095	264	1	0.00171233
AGGS1095	266	2	0.00342466
AHGS1283	270	5	0.00856164
AHGS1283	272	22	0.0376712
AHGS1283	276	10	0.0171233
AHGS1283	278	8	0.0136986
AHGS1283	280	254	0.434932
AHGS1283	282	8	0.0136986
AHGS1283	284	245	0.419521
AHGS1283	286	4	0.00684932
AHGS1283	288	26	0.0445205
AHGS1283	290	2	0.00342466
AGGS1662	240	32	0.0547945
AGGS1662	252	2	0.00342466
AGGS1662	254	6	0.010274
AGGS1662	258	428	0.732877
AGGS1662	260	62	0.106164
AGGS1662	262	34	0.0582192
AGGS1662	264	4	0.00684932
AGGS1662	266	8	0.0136986
AGGS1662	268	4	0.00684932
AGGS1662	270	2	0.00342466
AGGS1662	272	2	0.00342466
AGGS056	224	8	0.0136986
AGGS056	230	276	0.472603
AGGS056	232	206	0.35274
AGGS056	234	10	0.0171233
AGGS056	236	67	0.114726
AGGS056	238	17	0.0291096
AGGS1191-1	197	2	0.00342466
AGGS1191-1	199	18	0.0308219
AGGS1191-1	201	534	0.914384
AGGS1191-1	203	8	0.0136986
AGGS1191-1	205	2	0.00342466
AGGS1191-1	209	14	0.0239726
AGGS1191-1	211	6	0.010274
AGGS1191-2	225	10	0.0171233
AGGS1191-2	230	275	0.47089
AGGS1191-2	232	208	0.356164
AGGS1191-2	234	6	0.010274
AGGS1191-2	236	55	0.0941781
AGGS1191-2	238	30	0.0513699
AGGS1660	207	2	0.00342466
AGGS1660	209	8	0.0136986
AGGS1660	211	7	0.0119863
AGGS1660	213	479	0.820205
AGGS1660	215	82	0.140411
AGGS1660	217	6	0.010274
AHGS1309	175	6	0.010274
AHGS1309	177	12	0.0205479
AHGS1309	179	24	0.0410959
AHGS1309	181	276	0.472603
AHGS1309	183	220	0.376712
AHGS1309	185	46	0.0787671
AHGS1434	276	2	0.00342466
AHGS1434	282	4	0.00684932
AHGS1434	284	245	0.419521
AHGS1434	286	8	0.0136986
AHGS1434	288	22	0.0376712
AHGS1434	290	10	0.0171233
AHGS1434	292	242	0.414384
AHGS1434	294	8	0.0136986
AHGS1434	296	43	0.0736301
ARS785	245	4	0.00684932
ARS785	247	220	0.376712
ARS785	249	359	0.614726
ARS785	251	1	0.00171233
AGGS012	181	2	0.00342466
AGGS012	185	2	0.00342466
AGGS012	187	12	0.0205479
AGGS012	191	2	0.00342466
AGGS012	193	372	0.636986
AGGS012	197	12	0.0205479
AGGS012	199	2	0.00342466
AGGS012	203	2	0.00342466
AGGS012	205	40	0.0684932
AGGS012	209	108	0.184932
AGGS012	211	9	0.015411
AGGS012	213	2	0.00342466
AGGS012	215	9	0.015411
AGGS012	217	8	0.0136986
AGGS012	221	2	0.00342466
AHGS1462	292	10	0.0171233
AHGS1462	294	6	0.010274
AHGS1462	296	3	0.00513699
AHGS1462	298	402	0.688356
AHGS1462	300	2	0.00342466
AHGS1462	302	2	0.00342466
AHGS1462	304	30	0.0513699
AHGS1462	306	88	0.150685
AHGS1462	308	39	0.0667808
AHGS1462	310	2	0.00342466
AHGS1574	228	2	0.00342466
AHGS1574	232	10	0.0171233
AHGS1574	234	18	0.0308219
AHGS1574	236	274	0.469178
AHGS1574	238	4	0.00684932
AHGS1574	240	16	0.0273973
AHGS1574	242	244	0.417808
AHGS1574	244	16	0.0273973
AGGS1777	211	11	0.0188356
AGGS1777	213	10	0.0171233
AGGS1777	215	379	0.648973
AGGS1777	217	173	0.296233
AGGS1777	219	10	0.0171233
AGGS1777	221	1	0.00171233
AHGS1510	271	2	0.00342466
AHGS1510	273	4	0.00684932
AHGS1510	275	4	0.00684932
AHGS1510	277	188	0.321918
AHGS1510	281	2	0.00342466
AHGS1510	283	16	0.0273973
AHGS1510	285	36	0.0616438
AHGS1510	287	251	0.429795
AHGS1510	289	73	0.125
AHGS1510	291	8	0.0136986
AHGS1632	230	2	0.00342466
AHGS1632	232	2	0.00342466
AHGS1632	236	109	0.186644
AHGS1632	240	94	0.160959
AHGS1632	242	4	0.00684932
AHGS1632	244	365	0.625
AHGS1632	246	6	0.010274
AHGS1632	250	2	0.00342466
GM618	220	4	0.00684932
GM618	222	350	0.599315
GM618	224	204	0.349315
GM618	226	26	0.0445205
AGGS1312	207	556	0.952055
AGGS1312	209	8	0.0136986
AGGS1312	211	20	0.0342466
AGGS1393	204	2	0.00342466
AGGS1393	206	2	0.00342466
AGGS1393	208	2	0.00342466
AGGS1393	210	18	0.0308219
AGGS1393	212	219	0.375
AGGS1393	214	22	0.0376712
AGGS1393	216	28	0.0479452
AGGS1393	218	264	0.452055
AGGS1393	220	10	0.0171233
AGGS1393	222	17	0.0291096
AHGS1324	175	4	0.00684932
AHGS1324	177	2	0.00342466
AHGS1324	179	12	0.0205479
AHGS1324	181	105	0.179795
AHGS1324	183	300	0.513699
AHGS1324	185	144	0.246575
AHGS1324	187	17	0.0291096
AHGS1891	272	4	0.00684932
AHGS1891	274	14	0.0239726
AHGS1891	276	282	0.482877
AHGS1891	278	284	0.486301
AHGS2062	231	4	0.00684932
AHGS2062	233	84	0.143836
AHGS2062	235	488	0.835616
AHGS2062	237	8	0.0136986
AHZ1803	199	7	0.0119863
AHZ1803	201	14	0.0239726
AHZ1803	203	552	0.945205
AHZ1803	205	11	0.0188356
AHGS1354	282	2	0.00342466
AHGS1354	284	2	0.00342466
AHGS1354	286	2	0.00342466
AHGS1354	288	22	0.0376712
AHGS1354	290	340	0.582192
AHGS1354	292	36	0.0616438
AHGS1354	294	152	0.260274
AHGS1354	296	20	0.0342466
AHGS1354	298	8	0.0136986
AHGS1419	260	2	0.00342466
AHGS1419	262	4	0.00684932
AHGS1419	264	18	0.0308219
AHGS1419	266	181	0.309932
AHGS1419	268	86	0.14726
AHGS1419	270	11	0.0188356
AHGS1419	272	2	0.00342466
AHGS1419	274	6	0.010274
AHGS1419	276	64	0.109589
AHGS1419	278	182	0.311644
AHGS1419	280	10	0.0171233
AHGS1419	282	10	0.0171233
AHGS1419	284	8	0.0136986
AHM082	206	2	0.00342466
AHM082	208	2	0.00342466
AHM082	210	52	0.0890411
AHM082	212	298	0.510274
AHM082	214	8	0.0136986
AHM082	216	193	0.330479
AHM082	218	25	0.0428082
AHM082	220	4	0.00684932
AHGS1959	256	450	0.773196
AHGS1959	258	124	0.213058
AHGS1959	260	6	0.0103093
AHGS1959	262	2	0.00343643
AHGS1390	183	2	0.00342466
AHGS1390	185	4	0.00684932
AHGS1390	189	10	0.0171233
AHGS1390	191	121	0.207192
AHGS1390	193	4	0.00684932
AHGS1390	195	20	0.0342466
AHGS1390	197	266	0.455479
AHGS1390	199	122	0.208904
AHGS1390	201	23	0.0393836
AHGS1390	203	12	0.0205479
AHGS2096	202	2	0.00342466
AHGS2096	204	12	0.0205479
AHGS2096	206	131	0.224315
AHGS2096	208	81	0.138699
AHGS2096	210	4	0.00684932
AHGS2096	212	344	0.589041
AHGS2096	214	10	0.0171233
AHGS2557	282	1	0.00171233
AHGS2557	284	215	0.368151
AHGS2557	286	31	0.0530822
AHGS2557	288	327	0.559932
AHGS2557	290	10	0.0171233
AGGS0243	184	286	0.489726
AGGS0243	186	57	0.0976027
AGGS0243	188	12	0.0205479
AGGS0243	190	218	0.373288
AGGS0243	192	5	0.00856164
AGGS0243	194	4	0.00684932
AGGS0243	196	2	0.00342466
14H6	282	405	0.695876
14H6	284	52	0.0893471
14H6	286	2	0.00343643
14H6	290	8	0.0137457
14H6	294	47	0.080756
14H6	306	36	0.0618557
14H6	308	16	0.0274914
14H6	314	2	0.00343643
14H6	316	10	0.0171821
14H6	318	2	0.00343643
14H6	320	2	0.00343643
AGGS1001	220	2	0.00343643
AGGS1001	222	74	0.127148
AGGS1001	226	121	0.207904
AGGS1001	228	10	0.0171821
AGGS1001	230	371	0.637457
AGGS1001	232	2	0.00343643
AGGS1001	234	2	0.00343643
AGGS1010	237	2	0.00347222
AGGS1010	239	6	0.0104167
AGGS1010	241	193	0.335069
AGGS1010	245	373	0.647569
AGGS1010	247	2	0.00347222
AGGS1014_1	184	4	0.00692042
AGGS1014_1	186	90	0.155709
AGGS1014_1	190	482	0.83391
AGGS1014_1	194	2	0.00346021
AGGS1014_2	199	6	0.0104167
AGGS1014_2	201	14	0.0243056
AGGS1014_2	203	8	0.0138889
AGGS1014_2	205	218	0.378472
AGGS1014_2	207	2	0.00347222
AGGS1014_2	209	4	0.00694444
AGGS1014_2	213	4	0.00694444
AGGS1014_2	215	294	0.510417
AGGS1014_2	217	2	0.00347222
AGGS1014_2	219	24	0.0416667
AGGS1015	162	2	0.00343643
AGGS1015	164	203	0.348797
AGGS1015	172	2	0.00343643
AGGS1015	176	26	0.0446735
AGGS1015	178	339	0.582474
AGGS1015	180	10	0.0171821
AGGS1035	200	18	0.0310345
AGGS1035	202	2	0.00344828
AGGS1035	204	2	0.00344828
AGGS1035	208	2	0.00344828
AGGS1035	210	12	0.0206897
AGGS1035	212	74	0.127586
AGGS1035	214	294	0.506897
AGGS1035	216	156	0.268966
AGGS1035	218	20	0.0344828
AGGS1059	192	214	0.366438
AGGS1059	194	34	0.0582192
AGGS1059	196	326	0.558219
AGGS1059	198	8	0.0136986
AGGS1059	200	2	0.00342466
AGGS1060	164	2	0.00346021
AGGS1060	166	2	0.00346021
AGGS1060	168	34	0.0588235
AGGS1060	170	482	0.83391
AGGS1060	172	58	0.100346
AGGS1063	195	552	0.951724
AGGS1063	197	28	0.0482759
AGGS1064	210	178	0.305842
AGGS1064	212	384	0.659794
AGGS1064	214	20	0.0343643
AGGS1076	171	2	0.00344828
AGGS1076	173	22	0.037931
AGGS1076	175	4	0.00689655
AGGS1076	177	40	0.0689655
AGGS1076	179	252	0.434483
AGGS1076	181	10	0.0172414
AGGS1076	183	18	0.0310345
AGGS1076	185	24	0.0413793
AGGS1076	187	164	0.282759
AGGS1076	189	12	0.0206897
AGGS1076	191	30	0.0517241
AGGS1076	195	2	0.00344828
AGGS1079	281	10	0.0174825
AGGS1079	283	20	0.034965
AGGS1079	285	250	0.437063
AGGS1079	287	24	0.041958
AGGS1079	289	228	0.398601
AGGS1079	291	8	0.013986
AGGS1079	293	30	0.0524476
AGGS1079	295	2	0.0034965
AGGS1081	195	180	0.308219
AGGS1081	196	2	0.00342466
AGGS1081	197	236	0.40411
AGGS1081	198	10	0.0171233
AGGS1081	199	56	0.0958904
AGGS1081	201	100	0.171233
AGGS1089	171	2	0.00347222
AGGS1089	173	410	0.711806
AGGS1089	175	10	0.0173611
AGGS1089	177	152	0.263889
AGGS1089	181	2	0.00347222
AGGS1090_1	206	206	0.35274
AGGS1090_1	208	378	0.64726
AGGS1090_2	212	200	0.344828
AGGS1090_2	214	380	0.655172
AGGS1091	279	4	0.00684932
AGGS1091	281	2	0.00342466
AGGS1091	283	4	0.00684932
AGGS1091	285	10	0.0171233
AGGS1091	287	10	0.0171233
AGGS1091	289	282	0.482877
AGGS1091	291	32	0.0547945
AGGS1091	293	12	0.0205479
AGGS1091	295	14	0.0239726
AGGS1091	297	202	0.34589
AGGS1091	299	4	0.00684932
AGGS1091	301	2	0.00342466
AGGS1091	303	6	0.010274
AGGS1093	272	2	0.00342466
AGGS1093	274	12	0.0205479
AGGS1093	276	428	0.732877
AGGS1093	277	8	0.0136986
AGGS1093	278	88	0.150685
AGGS1093	279	2	0.00342466
AGGS1093	280	2	0.00342466
AGGS1093	282	34	0.0582192
AGGS1093	283	2	0.00342466
AGGS1093	284	4	0.00684932
AGGS1093	286	2	0.00342466
AGGS1094_1	263	2	0.00344828
AGGS1094_1	265	546	0.941379
AGGS1094_1	267	32	0.0551724
AGGS1094_2	274	241	0.415517
AGGS1094_2	290	321	0.553448
AGGS1094_2	292	2	0.00344828
AGGS1094_2	294	14	0.0241379
AGGS1094_2	298	2	0.00344828
AGGS1096	218	2	0.00343643
AGGS1096	220	404	0.694158
AGGS1096	222	152	0.261168
AGGS1096	224	24	0.0412371
AGGS1101	190	216	0.371134
AGGS1101	194	18	0.0309278
AGGS1101	196	16	0.0274914
AGGS1101	198	262	0.450172
AGGS1101	200	50	0.0859107
AGGS1101	202	6	0.0103093
AGGS1101	204	8	0.0137457
AGGS1101	206	2	0.00343643
AGGS1101	208	4	0.00687285
AGGS1102_1	206	60	0.10274
AGGS1102_1	208	342	0.585616
AGGS1102_1	210	136	0.232877
AGGS1102_1	212	42	0.0719178
AGGS1102_1	214	4	0.00684932
AGGS1102_2	260	2	0.00342466
AGGS1102_2	262	34	0.0582192
AGGS1102_2	264	20	0.0342466
AGGS1102_2	266	26	0.0445205
AGGS1102_2	268	252	0.431507
AGGS1102_2	270	4	0.00684932
AGGS1102_2	272	2	0.00342466
AGGS1102_2	274	230	0.393836
AGGS1102_2	276	4	0.00684932
AGGS1102_2	278	10	0.0171233
AGGS1105	204	6	0.010274
AGGS1105	206	474	0.811644
AGGS1105	208	32	0.0547945
AGGS1105	210	2	0.00342466
AGGS1105	218	2	0.00342466
AGGS1105	220	10	0.0171233
AGGS1105	236	4	0.00684932
AGGS1105	238	14	0.0239726
AGGS1105	240	10	0.0171233
AGGS1105	242	2	0.00342466
AGGS1105	244	2	0.00342466
AGGS1105	246	12	0.0205479
AGGS1105	248	8	0.0136986
AGGS1105	250	2	0.00342466
AGGS1105	252	4	0.00684932
AGGS1118	176	358	0.61512
AGGS1118	178	224	0.38488
AGGS1123	194	277	0.474315
AGGS1123	196	52	0.0890411
AGGS1123	198	2	0.00342466
AGGS1123	200	43	0.0736301
AGGS1123	202	10	0.0171233
AGGS1123	204	35	0.0599315
AGGS1123	206	153	0.261986
AGGS1123	208	10	0.0171233
AGGS1123	210	2	0.00342466
AGGS1128_1	195	296	0.506849
AGGS1128_1	197	284	0.486301
AGGS1128_1	199	2	0.00342466
AGGS1128_1	201	2	0.00342466
AGGS1128_2	212	274	0.47079
AGGS1128_2	214	10	0.0171821
AGGS1128_2	216	268	0.460481
AGGS1128_2	218	24	0.0412371
AGGS1128_2	220	6	0.0103093
AGGS1129_1	224	148	0.259649
AGGS1129_1	226	34	0.0596491
AGGS1129_1	228	384	0.673684
AGGS1129_1	232	4	0.00701754
AGGS1129_2	239	2	0.00342466
AGGS1129_2	241	24	0.0410959
AGGS1129_2	243	10	0.0171233
AGGS1129_2	245	222	0.380137
AGGS1129_2	247	6	0.010274
AGGS1129_2	249	10	0.0171233
AGGS1129_2	251	302	0.517123
AGGS1129_2	253	8	0.0136986
AGGS1133	194	189	0.324742
AGGS1133	200	4	0.00687285
AGGS1133	202	12	0.0206186
AGGS1133	204	42	0.0721649
AGGS1133	206	270	0.463918
AGGS1133	208	65	0.111684
AGGS1136	195	4	0.00684932
AGGS1136	197	420	0.719178
AGGS1136	199	154	0.263699
AGGS1136	201	6	0.010274
AGGS1149	188	36	0.0616438
AGGS1149	190	226	0.386986
AGGS1149	192	316	0.541096
AGGS1149	194	4	0.00684932
AGGS1149	196	2	0.00342466
AGGS1153	213	542	0.928082
AGGS1153	215	42	0.0719178
AGGS1156	191	338	0.580756
AGGS1156	193	238	0.408935
AGGS1156	195	6	0.0103093
AGGS1167	216	13	0.0227273
AGGS1167	218	4	0.00699301
AGGS1167	220	8	0.013986
AGGS1167	222	224	0.391608
AGGS1167	224	58	0.101399
AGGS1167	226	26	0.0454545
AGGS1167	228	172	0.300699
AGGS1167	230	26	0.0454545
AGGS1167	232	2	0.0034965
AGGS1167	240	2	0.0034965
AGGS1167	248	2	0.0034965
AGGS1167	250	3	0.00524476
AGGS1167	252	4	0.00699301
AGGS1167	254	8	0.013986
AGGS1167	256	8	0.013986
AGGS1167	258	4	0.00699301
AGGS1167	260	6	0.0104895
AGGS1167	264	2	0.0034965
AGGS1171	191	6	0.0103093
AGGS1171	193	29	0.0498282
AGGS1171	195	198	0.340206
AGGS1171	197	341	0.585911
AGGS1171	201	8	0.0137457
AGGS1175	208	24	0.0410959
AGGS1175	210	82	0.140411
AGGS1175	212	470	0.804795
AGGS1175	214	8	0.0136986
AGGS1176	197	10	0.0171233
AGGS1176	199	120	0.205479
AGGS1176	201	38	0.0650685
AGGS1176	203	60	0.10274
AGGS1176	205	354	0.606164
AGGS1176	207	2	0.00342466
AGGS1177	271	2	0.00342466
AGGS1177	273	266	0.455479
AGGS1177	275	316	0.541096
AGGS1183	213	238	0.407534
AGGS1183	215	310	0.530822
AGGS1183	217	4	0.00684932
AGGS1183	219	32	0.0547945
AGGS1185	194	242	0.417241
AGGS1185	196	336	0.57931
AGGS1185	198	2	0.00344828
AGGS1187	188	38	0.0650685
AGGS1187	190	402	0.688356
AGGS1187	192	134	0.229452
AGGS1187	194	8	0.0136986
AGGS1187	196	2	0.00342466
AGGS1193	182	40	0.0699301
AGGS1193	184	208	0.363636
AGGS1193	186	22	0.0384615
AGGS1193	190	2	0.0034965
AGGS1193	192	12	0.020979
AGGS1193	196	2	0.0034965
AGGS1193	198	4	0.00699301
AGGS1193	200	22	0.0384615
AGGS1193	202	6	0.0104895
AGGS1193	204	6	0.0104895
AGGS1193	206	8	0.013986
AGGS1193	208	58	0.101399
AGGS1193	210	166	0.29021
AGGS1193	212	12	0.020979
AGGS1193	214	4	0.00699301
AGGS1194	170	4	0.00689655
AGGS1194	172	218	0.375862
AGGS1194	173	6	0.0103448
AGGS1194	174	60	0.103448
AGGS1194	175	2	0.00344828
AGGS1194	176	18	0.0310345
AGGS1194	177	4	0.00689655
AGGS1194	178	266	0.458621
AGGS1194	180	2	0.00344828
AGGS1195	204	2	0.00343643
AGGS1195	206	16	0.0274914
AGGS1195	208	368	0.632302
AGGS1195	210	194	0.333333
AGGS1195	212	2	0.00343643
AGGS1198	199	36	0.062069
AGGS1198	201	14	0.0241379
AGGS1198	205	4	0.00689655
AGGS1198	209	10	0.0172414
AGGS1198	211	506	0.872414
AGGS1198	213	10	0.0172414
AGGS627	213	2	0.00342466
AGGS627	215	8	0.0136986
AGGS627	217	344	0.589041
AGGS627	219	22	0.0376712
AGGS627	221	82	0.140411
AGGS627	223	116	0.19863
AGGS627	226	10	0.0171233
AGGS638_1	183	324	0.558621
AGGS638_1	185	250	0.431034
AGGS638_1	187	6	0.0103448
AGGS638_2	196	2	0.00343643
AGGS638_2	198	219	0.376289
AGGS638_2	200	10	0.0171821
AGGS638_2	202	14	0.024055
AGGS638_2	204	335	0.575601
AGGS638_2	206	2	0.00343643
AGGS670	195	342	0.587629
AGGS670	197	12	0.0206186
AGGS670	199	206	0.353952
AGGS670	201	4	0.00687285
AGGS670	207	18	0.0309278
AGGS673	216	2	0.00343643
AGGS673	218	8	0.0137457
AGGS673	226	2	0.00343643
AGGS673	228	4	0.00687285
AGGS673	232	26	0.0446735
AGGS673	234	194	0.333333
AGGS673	236	4	0.00687285
AGGS673	238	20	0.0343643
AGGS673	240	162	0.278351
AGGS673	242	122	0.209622
AGGS673	244	32	0.0549828
AGGS673	246	6	0.0103093
AGGS675	198	2	0.00342466
AGGS675	200	352	0.60274
AGGS675	202	2	0.00342466
AGGS675	204	2	0.00342466
AGGS675	212	2	0.00342466
AGGS675	218	8	0.0136986
AGGS675	220	112	0.191781
AGGS675	222	12	0.0205479
AGGS675	228	2	0.00342466
AGGS675	230	20	0.0342466
AGGS675	232	30	0.0513699
AGGS675	234	38	0.0650685
AGGS675	236	2	0.00342466
AGGS679_1	322	2	0.00343643
AGGS679_1	324	20	0.0343643
AGGS679_1	326	234	0.402062
AGGS679_1	328	200	0.343643
AGGS679_1	330	26	0.0446735
AGGS679_1	332	98	0.168385
AGGS679_1	338	2	0.00343643
AGGS679_2	199	2	0.00342466
AGGS679_2	201	14	0.0239726
AGGS679_2	203	340	0.582192
AGGS679_2	205	218	0.373288
AGGS679_2	207	10	0.0171233
AGGS694_1	155	4	0.00687285
AGGS694_1	157	326	0.560137
AGGS694_1	159	250	0.429553
AGGS694_1	161	2	0.00343643
AGGS694_2	173	2	0.00343643
AGGS694_2	175	4	0.00687285
AGGS694_2	179	2	0.00343643
AGGS694_2	181	10	0.0171821
AGGS694_2	183	132	0.226804
AGGS694_2	185	402	0.690722
AGGS694_2	187	24	0.0412371
AGGS694_2	189	6	0.0103093
AGGS704	202	2	0.0034965
AGGS704	204	48	0.0839161
AGGS704	206	224	0.391608
AGGS704	210	12	0.020979
AGGS704	212	256	0.447552
AGGS704	214	2	0.0034965
AGGS704	216	28	0.048951
AGGS707	212	2	0.00342466
AGGS707	214	298	0.510274
AGGS707	216	76	0.130137
AGGS707	218	28	0.0479452
AGGS707	220	126	0.215753
AGGS707	222	36	0.0616438
AGGS707	224	4	0.00684932
AGGS707	230	4	0.00684932
AGGS707	234	2	0.00342466
AGGS707	236	8	0.0136986
AGGS717	187	2	0.00361011
AGGS717	189	6	0.0108303
AGGS717	191	22	0.0397112
AGGS717	193	182	0.32852
AGGS717	195	292	0.527076
AGGS717	197	40	0.0722022
AGGS717	199	10	0.0180505
AGGS734	273	202	0.350694
AGGS734	275	52	0.0902778
AGGS734	277	12	0.0208333
AGGS734	279	84	0.145833
AGGS734	281	144	0.25
AGGS734	283	42	0.0729167
AGGS734	285	20	0.0347222
AGGS734	287	14	0.0243056
AGGS734	289	2	0.00347222
AGGS734	291	4	0.00694444
AGGS750	284	4	0.00684932
AGGS750	285	20	0.0342466
AGGS750	296	66	0.113014
AGGS750	298	12	0.0205479
AGGS750	300	68	0.116438
AGGS750	302	22	0.0376712
AGGS750	304	386	0.660959
AGGS750	306	6	0.010274
AGGS779	243	2	0.00343643
AGGS779	245	118	0.202749
AGGS779	247	36	0.0618557
AGGS779	249	110	0.189003
AGGS779	251	312	0.536082
AGGS779	253	4	0.00687285
AGGS783	202	2	0.00343643
AGGS783	204	267	0.458763
AGGS783	206	32	0.0549828
AGGS783	210	277	0.475945
AGGS783	212	2	0.00343643
AGGS783	214	2	0.00343643
AGGS805	190	202	0.347079
AGGS805	192	354	0.608247
AGGS805	194	26	0.0446735
AGGS854	204	2	0.00343643
AGGS854	210	222	0.381443
AGGS854	212	2	0.00343643
AGGS854	214	36	0.0618557
AGGS854	216	312	0.536082
AGGS854	218	4	0.00687285
AGGS854	220	4	0.00687285
AGGS878_1	210	476	0.815068
AGGS878_1	212	96	0.164384
AGGS878_1	214	6	0.010274
AGGS878_1	216	6	0.010274
AGGS878_2	221	8	0.0136986
AGGS878_2	223	4	0.00684932
AGGS878_2	225	54	0.0924658
AGGS878_2	227	500	0.856164
AGGS878_2	229	6	0.010274
AGGS878_2	231	2	0.00342466
AGGS878_2	233	10	0.0171233
AGGS883	205	290	0.498282
AGGS883	206	284	0.487973
AGGS883	208	8	0.0137457
AGGS886	207	2	0.00348432
AGGS886	211	6	0.010453
AGGS886	213	20	0.0348432
AGGS886	215	16	0.0278746
AGGS886	217	468	0.815331
AGGS886	219	52	0.0905923
AGGS886	221	8	0.0139373
AGGS886	223	2	0.00348432
AGGS890	231	6	0.0103093
AGGS890	232	39	0.0670103
AGGS890	234	22	0.0378007
AGGS890	235	4	0.00687285
AGGS890	236	268	0.460481
AGGS890	238	8	0.0137457
AGGS890	239	2	0.00343643
AGGS890	240	233	0.400344
AGGS909	197	494	0.848797
AGGS909	199	84	0.14433
AGGS909	201	4	0.00687285
AGGS927_1	193	330	0.56701
AGGS927_1	195	250	0.429553
AGGS927_1	197	2	0.00343643
AGGS927_2	198	6	0.0104167
AGGS927_2	200	216	0.375
AGGS927_2	202	14	0.0243056
AGGS927_2	204	336	0.583333
AGGS927_2	206	2	0.00347222
AGGS927_2	208	2	0.00347222
AGGS928	180	486	0.832192
AGGS928	182	98	0.167808
AGGS931	206	2	0.00342466
AGGS931	208	270	0.462329
AGGS931	210	308	0.527397
AGGS931	212	4	0.00684932
AGGS953	197	36	0.0616438
AGGS953	199	542	0.928082
AGGS953	201	2	0.00342466
AGGS953	203	4	0.00684932
AGGS955	197	14	0.0239726
AGGS955	199	282	0.482877
AGGS955	201	288	0.493151
AGGS957	189	248	0.427586
AGGS957	191	12	0.0206897
AGGS957	193	198	0.341379
AGGS957	195	90	0.155172
AGGS957	199	28	0.0482759
AGGS957	201	4	0.00689655
AGGS984	191	2	0.00342466
AGGS984	193	2	0.00342466
AGGS984	195	22	0.0376712
AGGS984	201	6	0.010274
AGGS984	203	4	0.00684932
AGGS984	205	4	0.00684932
AGGS984	209	4	0.00684932
AGGS984	211	62	0.106164
AGGS984	213	38	0.0650685
AGGS984	215	134	0.229452
AGGS984	217	72	0.123288
AGGS984	219	164	0.280822
AGGS984	221	46	0.0787671
AGGS984	223	14	0.0239726
AGGS984	225	4	0.00684932
AGGS984	227	4	0.00684932
AGGS984	237	2	0.00342466
AGGS992	197	8	0.0136986
AGGS992	199	166	0.284247
AGGS992	201	227	0.388699
AGGS992	203	181	0.309932
AGGS992	238	1	0.00171233
AGGS992	246	1	0.00171233
AGGS993	208	4	0.00689655
AGGS993	210	38	0.0655172
AGGS993	212	194	0.334483
AGGS993	214	80	0.137931
AGGS993	216	260	0.448276
AGGS993	218	4	0.00689655
AGGS999	168	4	0.00704225
AGGS999	170	366	0.644366
AGGS999	174	22	0.0387324
AGGS999	268	176	0.309859
AH590	216	4	0.00716846
AH590	218	18	0.0322581
AH590	222	20	0.0358423
AH590	224	4	0.00716846
AH590	228	284	0.508961
AH590	230	72	0.129032
AH590	234	46	0.0824373
AH590	236	2	0.00358423
AH590	238	64	0.114695
AH590	240	22	0.0394265
AH590	244	6	0.0107527
AH590	246	16	0.0286738
IPAHM103	141	2	0.00361011
IPAHM103	147	16	0.0288809
IPAHM103	149	158	0.285199
IPAHM103	151	22	0.0397112
IPAHM103	153	304	0.548736
IPAHM103	155	16	0.0288809
IPAHM103	157	4	0.00722022
IPAHM103	159	6	0.0108303
IPAHM103	161	12	0.0216606
IPAHM103	163	12	0.0216606
IPAHM103	165	2	0.00361011
IPAHM290	274	2	0.00342466
IPAHM290	276	344	0.589041
IPAHM290	278	238	0.407534
PM204	214	23	0.0396552
PM204	218	20	0.0344828
PM204	220	438	0.755172
PM204	222	46	0.0793103
PM204	224	10	0.0172414
PM204	226	43	0.0741379
PM377	156	100	0.173611
PM377	158	290	0.503472
PM377	160	4	0.00694444
PM377	162	8	0.0138889
PM377	164	2	0.00347222
PM377	166	44	0.0763889
PM377	168	55	0.0954861
PM377	170	71	0.123264
PM377	172	2	0.00347222
PM69	200	2	0.00346021
PM69	204	22	0.0380623
PM69	206	180	0.311419
PM69	208	18	0.0311419
PM69	210	304	0.525952
PM69	212	38	0.0657439
PM69	214	10	0.017301
PM69	218	4	0.00692042
pPGPseq17E1	288	2	0.00346021
pPGPseq17E1	290	10	0.017301
pPGPseq17E1	292	22	0.0380623
pPGPseq17E1	294	20	0.0346021
pPGPseq17E1	296	444	0.768166
pPGPseq17E1	298	44	0.0761246
pPGPseq17E1	300	22	0.0380623
pPGPseq17E1	302	12	0.0207612
pPGPseq17E1	304	2	0.00346021
pPGPseq1B9_1	268	316	0.544828
pPGPseq1B9_1	270	254	0.437931
pPGPseq1B9_1	272	10	0.0172414
pPGPseq1B9_2	281	18	0.0311419
pPGPseq1B9_2	283	222	0.384083
pPGPseq1B9_2	285	22	0.0380623
pPGPseq1B9_2	287	26	0.0449827
pPGPseq1B9_2	288	8	0.0138408
pPGPseq1B9_2	289	282	0.487889
pPGPseq2D12B	259	4	0.00684932
pPGPseq2D12B	263	194	0.332192
pPGPseq2D12B	265	4	0.00684932
pPGPseq2D12B	275	18	0.0308219
pPGPseq2D12B	277	336	0.575342
pPGPseq2D12B	279	22	0.0376712
pPGPseq2D12B	283	6	0.010274
pPGPseq3F5	219	2	0.00343643
pPGPseq3F5	223	20	0.0343643
pPGPseq3F5	225	378	0.649485
pPGPseq3F5	227	16	0.0274914
pPGPseq3F5	229	8	0.0137457
pPGPseq3F5	231	128	0.219931
pPGPseq3F5	233	8	0.0137457
pPGPseq3F5	235	2	0.00343643
pPGPseq3F5	237	18	0.0309278
pPGPseq3F5	239	2	0.00343643
PPGSSEQ10D4	196	6	0.0103093
PPGSSEQ10D4	198	2	0.00343643
PPGSSEQ10D4	200	2	0.00343643
PPGSSEQ10D4	202	2	0.00343643
PPGSSEQ10D4	204	513	0.881443
PPGSSEQ10D4	206	8	0.0137457
PPGSSEQ10D4	208	26	0.0446735
PPGSSEQ10D4	210	4	0.00687285
PPGSSEQ10D4	216	19	0.032646
PPGSSEQ12E10	288	112	0.194444
PPGSSEQ12E10	290	216	0.375
PPGSSEQ12E10	294	242	0.420139
PPGSSEQ12E10	296	6	0.0104167
PPGSSEQ15D3	290	424	0.726027
PPGSSEQ15D3	292	26	0.0445205
PPGSSEQ15D3	296	102	0.174658
PPGSSEQ15D3	298	4	0.00684932
PPGSSEQ15D3	300	28	0.0479452
PPGSSEQ15F12	273	8	0.0138408
PPGSSEQ15F12	277	8	0.0138408
PPGSSEQ15F12	279	462	0.799308
PPGSSEQ15F12	281	8	0.0138408
PPGSSEQ15F12	283	88	0.152249
PPGSSEQ15F12	285	4	0.00692042
PPGSSEQ9E8	284	2	0.00352113
PPGSSEQ9E8	286	161	0.283451
PPGSSEQ9E8	288	2	0.00352113
PPGSSEQ9E8	290	37	0.0651408
PPGSSEQ9E8	292	308	0.542254
PPGSSEQ9E8	294	6	0.0105634
PPGSSEQ9E8	296	44	0.0774648
PPGSSEQ9E8	300	2	0.00352113
PPGSSEQ9E8	302	6	0.0105634
TC0A1	280	6	0.0103448
TC0A1	281	8	0.0137931
TC0A1	282	459	0.791379
TC0A1	286	2	0.00344828
TC0A1	294	2	0.00344828
TC0A1	296	3	0.00517241
TC0A1	298	8	0.0137931
TC0A1	300	12	0.0206897
TC0A1	302	28	0.0482759
TC0A1	304	36	0.062069
TC0A1	306	10	0.0172414
TC0A1	308	2	0.00344828
TC0A1	312	4	0.00689655
TC11B4_1	247	8	0.0137457
TC11B4_1	249	478	0.821306
TC11B4_1	251	96	0.164948
TC11B4_2	276	4	0.00694444
TC11B4_2	278	14	0.0243056
TC11B4_2	282	142	0.246528
TC11B4_2	284	12	0.0208333
TC11B4_2	294	2	0.00347222
TC11B4_2	296	6	0.0104167
TC11B4_2	298	32	0.0555556
TC11B4_2	300	48	0.0833333
TC11B4_2	302	20	0.0347222
TC11B4_2	304	174	0.302083
TC11B4_2	306	78	0.135417
TC11B4_2	308	34	0.0590278
TC11B4_2	310	8	0.0138889
TC11B4_2	312	2	0.00347222
TC11F12	236	6	0.010274
TC11F12	238	468	0.80137
TC11F12	240	18	0.0308219
TC11F12	242	80	0.136986
TC11F12	244	12	0.0205479
TC11H6	197	2	0.0049505
TC11H6	199	8	0.019802
TC11H6	201	4	0.00990099
TC11H6	203	2	0.0049505
TC11H6	205	16	0.039604
TC11H6	207	31	0.0767327
TC11H6	209	160	0.39604
TC11H6	211	34	0.0841584
TC11H6	213	37	0.0915842
TC11H6	215	78	0.193069
TC11H6	217	18	0.0445545
TC11H6	219	8	0.019802
TC11H6	221	2	0.0049505
TC11H6	223	4	0.00990099
TC1B2	240	2	0.00348432
TC1B2	244	14	0.0243902
TC1B2	246	118	0.205575
TC1B2	248	12	0.0209059
TC1B2	250	4	0.00696864
TC1B2	252	26	0.0452962
TC1B2	254	6	0.010453
TC1B2	256	14	0.0243902
TC1B2	258	6	0.010453
TC1B2	260	12	0.0209059
TC1B2	262	44	0.0766551
TC1B2	264	77	0.134146
TC1B2	266	149	0.259582
TC1B2	268	38	0.0662021
TC1B2	270	44	0.0766551
TC1B2	272	4	0.00696864
TC1B2	274	4	0.00696864
TC1E1	276	304	0.522337
TC1E1	277	6	0.0103093
TC1E1	278	28	0.04811
TC1E1	280	8	0.0137457
TC1E1	282	6	0.0103093
TC1E1	283	2	0.00343643
TC1E1	284	146	0.250859
TC1E1	286	8	0.0137457
TC1E1	287	2	0.00343643
TC1E1	288	32	0.0549828
TC1E1	290	14	0.024055
TC1E1	291	2	0.00343643
TC1E1	292	24	0.0412371
TC22H12	216	2	0.00343643
TC22H12	218	18	0.0309278
TC22H12	220	520	0.893471
TC22H12	222	36	0.0618557
TC22H12	224	2	0.00343643
TC22H12	228	4	0.00687285
TC3H2_1	214	6	0.0103806
[truncated: 1,665 more rows]

## Sheet: Table S3
Table S3. Allelic effect of associated loci.
Envirnoment	Marker	Allele	Effect	Obs
2015WH	AHGS0798	172:172	-0.765335	144
		174:174	0.844931	84
		170:170	0	21
2016WH	AHGS1388	308:308	-1.47361	62
		306:306	-0.4266	158
		304:304	0	42
	AHGS1431	254:254	-1.83764	226
		266:266	-0.935715	15
		260:260	0	14
	AHS0127	188:188	1.68594	185
		186:186	0.140278	26
		184:184	0	73
	AHGS2053	252:252	0.0920516	122
		250:250	-1.2138	90
		256:256	0.401769	48
		254:254	0	25
	AGGS1014_2	205:205	-2.03481	108
		215:215	0	146
	AGGS1081	197:197	0.115462	118
		195:195	-1.09459	90
		201:201	0.424803	50
		199:199	0	28
	AGGS1149	190:190	-0.8816	112
		188:188	0.282794	18
		192:192	0	156
2017NC	AGGS1014_2	205:205	-1.65163	108
		215:215	0	146
	pPGPseq8D9	131:131	1.19765	183
		133:133	0	105
2017WH	AHGS1679	302:302	-1.39844	18
		295:295	-0.900522	119
		297:297	-0.361931	23
		293:293	0	119
	AGGS1014_2	205:205	-1.90999	107
		215:215	0	145
	TC11B4_2	282:282	-1.03912	71
		304:304	0.35793	86
		298:298	0.207004	16
		306:306	0.445983	38
		300:300	-0.159278	23
		308:308	0	17
	TC9F10_2	270:270	1.75489	125
		256:256	0.352664	68
		272:272	0.798506	16
		264:264	0	42

## Sheet: Table S4
Table S4. Comparison of oil content between two genotypes of three markers in ZI population.
Marker	Genotype	Env1	Env2	Env3	Env4
AHGS1431	aa	54.60±2.16a	52.60±1.75a	49.87±2.29a	51.18±2.62a
	bb	55.31±1.72b	53.20±1.80a	49.95±2.20a	51.67±2.56a
AGGS1014_2	aa	54.71±1.86a	52.33±1.74a	49.54±2.20a	50.60±2.31a
	bb	55.05±1.98a	53.43±1.65b	50.28±2.08a	52.10±2.63b
AHGS0798	aa	54.47±2.14a	52.42±1.72a	49.68±2.12a	50.98±2.48a
	bb	55.35±1.72b	53.30±1.64b	50.30±2.20a	51.72±2.59a
ZI denoted the RIL population derived from a cross between Zhonghua 10 and ICG12625
aa and bb indicated homozygous allele from Zhonghua 10 and ICG12625, respectively
Within each column, the presence of the different letter denoted a significant difference of oil content between two genotypes according to Tukey's Multiple Comparison Test at 0.05 level
Env1, 2, 3, and 4 denoted field trials in Wuhan (2015), Wuhan (2016), Xiangyang (2017), and Wuhan (2017), respectively

## Sheet: Table S5
Table S5. The detailed information on 292 peanut accessions.
Accession	Name	Type	Province	Timea	Subgroup	Subspecies
L64	Rudongwangerqing	Landrace	Jiangsu	Unknown	G1	Subsp. hypogaea
L69	Suiningerwo	Landrace	Jiangsu	1954	G1	Subsp. hypogaea
L187	Luojiangjiwo	Landrace	Sichuan	1959	G1	Subsp. hypogaea
L175	Laiyangjianggezhuangbanman	Landrace	Shandong	1950s	G1	Subsp. hypogaea
L188	Honganzhili	Landrace	Hubei	1950s	G1	Subsp. hypogaea
L191	Jilinsilihong	Landrace	Jilin	1950s	G1	Irregular type
L89	Nenghuasanhao	Cultivated variety	Jilin	Unknown	G1	Subsp. fastigiata
L154	Yuhua9717	Cultivated variety	Henan	Unknown	G1	Subsp. fastigiata
L171	Te21	Cultivated variety	Guangxi	Unknown	G1	Sub.hypogaea
L335	Ji0212-4-2	Cultivated variety	Hebei	Unknown	G1	Irregular type
L336	Ji0520-51	Cultivated variety	Hebei	Unknown	G1	Subsp. hypogaea
L337	Ji0520-8	Cultivated variety	Hebei	Unknown	G1	Subsp. hypogaea
L339	Ji06044-33	Cultivated variety	Hebei	Unknown	G1	Subsp. fastigiata
L340	Ji0607-17	Cultivated variety	Hebei	Unknown	G1	Subsp. fastigiata
L342	Ji0608-4-9	Cultivated variety	Hebei	Unknown	G1	Subsp. fastigiata
L343	Ji9402	Cultivated variety	Hebei	Unknown	G1	Subsp. fastigiata
L344	Ji9818	Cultivated variety	Hebei	Unknown	G1	Subsp. fastigiata
L347	Kainong33	Cultivated variety	Henan	Unknown	G1	Subsp. fastigiata
L352	Puhua20	Cultivated variety	Henan	Unknown	G1	Subsp. hypogaea
L353	Puhua22	Cultivated variety	Henan	Unknown	G1	Subsp. fastigiata
L356	Xuhong1	Cultivated variety	Jiangsu	Unknown	G1	Subsp. fastigiata
L360	Yu9602	Cultivated variety	Henan	Unknown	G1	Subsp. fastigiata
L361	Yu9722	Cultivated variety	Henan	Unknown	G1	Subsp. hypogaea
L362	Yu9904	Cultivated variety	Henan	Unknown	G1	Subsp. hypogaea
L4	Xuzhou402	Cultivated variety	Jiangsu	1954	G1	Subsp. hypogaea
L173	Tianfu4	Cultivated variety	Sichuan	1966	G1	Subsp. fastigiata
L185	Hua27	Cultivated variety	Shandong	1966	G1	Subsp. hypogaea
L174	Jinjiao4	Cultivated variety	Liaoning	1973	G1	Subsp. fastigiata
L58	Xuzhou68-4	Cultivated variety	Jiangsu	1980s	G1	Irregular type
L72	Xuxi1	Cultivated variety	Jiangsu	1980s	G1	Irregular type
L177	Hua28	Cultivated variety	Shandong	1982	G1	Irregular type
L197	Hua17	Cultivated variety	Shandong	1982	G1	Subsp. hypogaea
L80	Jiyou2	Cultivated variety	Hebei	1983	G1	Subsp. fastigiata
L180	Luhua1	Cultivated variety	Shandong	1983	G1	Irregular type
L5	Ehua2	Cultivated variety	Hubei	1984	G1	Subsp. hypogaea
L14	Baisha1016	Cultivated variety	Guangdong	1984	G1	Subsp. fastigiata
L184	Luhua4	Cultivated variety	Shandong	1985	G1	Subsp. hypogaea
L198	Tianfu3	Cultivated variety	Sichuan	1985	G1	Subsp. fastigiata
L182	Jiyou4	Cultivated variety	Hebei	1986	G1	Subsp. fastigiata
L176	Nanconghunxuan1	Cultivated variety	Sichuan	1987	G1	Subsp. hypogaea
L179	Shanyou27	Cultivated variety	Guangdong	1987	G1	Irregular type
L75	Jiyou6	Cultivated variety	Hebei	1988	G1	Subsp. fastigiata
L77	Jiyou5	Cultivated variety	Hebei	1988	G1	Subsp. fastigiata
L139	Luhua8	Cultivated variety	Shandong	1988	G1	Irregular type
L192	Luhua2	Cultivated variety	Henan	1988	G1	Subsp. fastigiata
L86	Xuhua4	Cultivated variety	Jiangsu	1989	G1	Irregular type
L164	Tianfu8	Cultivated variety	Sichuan	1989	G1	Irregular type
L200	Zhonghua1	Cultivated variety	Hubei	1989	G1	Irregular type
L170	Tianfu7	Cultivated variety	Sichuan	1990	G1	Irregular type
L199	Zhonghua2	Cultivated variety	Hubei	1990	G1	Subsp. fastigiata
L83	Yuhua4	Cultivated variety	Henan	1991	G1	Irregular type
L84	Donghua2	Cultivated variety	Jiangsu	1991	G1	Irregular type
L121	Yuhua3	Cultivated variety	Henan	1991	G1	Irregular type
L137	Luhua11	Cultivated variety	Shandong	1992	G1	Irregular type
L85	8130	Cultivated variety	Shandong	1993	G1	Irregular type
L123	Yuhua5	Cultivated variety	Henan	1993	G1	Irregular type
L138	Yuhua6	Cultivated variety	Henan	1993	G1	Subsp. fastigiata
L143	Zhonghua4	Cultivated variety	Hubei	1993	G1	Subsp. fastigiata
L195	Xuhua5	Cultivated variety	Jiangsu	1993	G1	Irregular type
L310	Tianfu10	Cultivated variety	Sichuan	1993	G1	Subsp. fastigiata
L350	Luhua13	Cultivated variety	Shandong	1994	G1	Subsp. fastigiata
L140	Luhua14	Cultivated variety	Shandong	1995	G1	Subsp. fastigiata
L189	Yuhua7	Cultivated variety	Henan	1995	G1	Subsp. fastigiata
L124	Yuhua10	Cultivated variety	Henan	1997	G1	Irregular type
L379	Jihua2	Cultivated variety	Hebei	1998	G1	Subsp. fastigiata
L116	Huayu16	Cultivated variety	Shandong	1999	G1	Irregular type
L117	Huayu17	Cultivated variety	Shandong	1999	G1	Irregular type
L27	Yuhua16	Cultivated variety	Henan	2000	G1	Subsp. fastigiata
L104	Jinhua3	Cultivated variety	Shanxi	2000	G1	Subsp. fastigiata
L40	Weihua6	Cultivated variety	Shandong	2001	G1	Subsp. fastigiata
L108	Kainong30	Cultivated variety	Henan	2001	G1	Irregular type
L190	Fenghua1	Cultivated variety	Shandong	2001	G1	Subsp. fastigiata
L355	Weihua7	Cultivated variety	Shandong	2001	G1	Subsp. fastigiata
L358	Xuhua8	Cultivated variety	Jiangsu	2001	G1	Subsp. fastigiata
L24	Taihua3	Cultivated variety	Jiangsu	2002	G1	Subsp. fastigiata
L26	Tianfu15	Cultivated variety	Sichuan	2002	G1	Subsp. fastigiata
L118	Huayu19	Cultivated variety	Shandong	2002	G1	Subsp. fastigiata
L132	Yueyou79	Cultivated variety	Guangdong	2002	G1	Subsp. fastigiata
L193	Puhua17	Cultivated variety	Henan	2002	G1	Subsp. fastigiata
L308	Tianfu22	Cultivated variety	Sichuan	2002	G1	Subsp. fastigiata
L316	Puhua16	Cultivated variety	Henan	2002	G1	Subsp. hypogaea
L377	Jihua3	Cultivated variety	Hebei	2002	G1	Subsp. fastigiata
L35	Weihua8	Cultivated variety	Shandong	2003	G1	Subsp. fastigiata
L110	Kainong37	Cultivated variety	Henan	2003	G1	Irregular type
L120	Huayu22	Cultivated variety	Shandong	2003	G1	Irregular type
L156	Yuhua9327	Cultivated variety	Henan	2003	G1	Subsp. fastigiata
L196	Jihua4	Cultivated variety	Hebei	2003	G1	Subsp. fastigiata
L25	Taihua4	Cultivated variety	Jiangsu	2004	G1	Subsp. fastigiata
L144	Zhonghua9	Cultivated variety	Hubei	2004	G1	Subsp. hypogaea
L150	Yuhua9331	Cultivated variety	Henan	2004	G1	Subsp. fastigiata
L43	Tianfu18	Cultivated variety	Sichuan	2005	G1	Subsp. fastigiata
L51	Fenghua5	Cultivated variety	Shandong	2005	G1	Subsp. fastigiata
L45	Xucaihua1	Cultivated variety	Jiangsu	2006	G1	Subsp. fastigiata
L146	Zhonghua12	Cultivated variety	Hubei	2006	G1	Subsp. hypogaea
L201	Kainongbai2	Cultivated variety	Henan	2006	G1	Subsp. fastigiata
L349	Luhua9	Cultivated variety	Jiangsu	2006	G1	Subsp. fastigiata
L29	Shanhua7	Cultivated variety	Shandong	2007	G1	Subsp. hypogaea
L48	Wanhua6	Cultivated variety	Anhui	2007	G1	Subsp. fastigiata
L112	Kainong49	Cultivated variety	Henan	2007	G1	Irregular type
L149	Yuhua9502	Cultivated variety	Henan	2007	G1	Subsp. fastigiata
L152	Yuhua9326	Cultivated variety	Henan	2007	G1	Subsp. fastigiata
L113	Kainong53	Cultivated variety	Henan	2008	G1	Irregular type
L145	Zhonghua15	Cultivated variety	Hubei	2008	G1	Subsp. fastigiata
L147	Zhonghua16	Cultivated variety	Hubei	2008	G1	Subsp. fastigiata
L153	Yuhua9620	Cultivated variety	Henan	2008	G1	Subsp. fastigiata
L155	Yuhua9840	Cultivated variety	Henan	2008	G1	Subsp. fastigiata
L314	Pukehua8	Cultivated variety	Henan	2008	G1	Irregular type
L333	Huayu28	Cultivated variety	Shandong	2008	G1	Subsp. fastigiata
L363	Yuhua9634	Cultivated variety	Henan	2008	G1	Subsp. fastigiata
L34	Weihua10	Cultivated variety	Shandong	2009	G1	Subsp. fastigiata
L194	Xianghua2008	Cultivated variety	Hunan	2009	G1	Subsp. fastigiata
L309	Tianfu23	Cultivated variety	Sichuan	2009	G1	Subsp. fastigiata
L319	Xuhua15	Cultivated variety	Jiangsu	2009	G1	Subsp. fastigiata
L38	Jihua6	Cultivated variety	Hebei	2010	G1	Subsp. fastigiata
L98	Jinhua7	Cultivated variety	Shanxi	2010	G1	Subsp. fastigiata
L386	Jihua8	Cultivated variety	Hebei	2010	G1	Subsp. fastigiata
L346	Jihua10	Cultivated variety	Hebei	2011	G1	Subsp. fastigiata
L387	Yuhua9805	Cultivated variety	Henan	2011	G1	Subsp. fastigiata
L389	Yuhua21	Cultivated variety	Henan	2012	G1	Subsp. fastigiata
L390	Kainong61	Cultivated variety	Henan	2012	G1	Irregular type
L49	Wanhua7	Cultivated variety	Anhui	2013	G1	Subsp. fastigiata
L381	Jihua11	Cultivated variety	Hebei	2013	G1	Subsp. fastigiata
L385	Jihua15	Cultivated variety	Hebei	2013	G1	Subsp. fastigiata
L395	Yuhua25	Cultivated variety	Henan	2013	G1	Subsp. fastigiata
L384	Jihua13	Cultivated variety	Hebei	2014	G1	Subsp. fastigiata
L388	Yuhua27	Cultivated variety	Henan	2014	G1	Subsp. fastigiata
L392	Kainong1715	Cultivated variety	Henan	2014	G1	Subsp. fastigiata
L382	Jihua9	Cultivated variety	Hebei	2016	G1	Subsp. fastigiata
L203	IH-1	Breeding line	Hubei	Unknown	G1	Subsp. hypogaea
L206	Te3	Breeding line	Guangxi	Unknown	G1	Subsp. fastigiata
L215	86-8-1	Breeding line	Hubei	Unknown	G1	Subsp. fastigiata
L216	8915-5	Breeding line	Hubei	Unknown	G1	Subsp. fastigiata
L222	86-8-2	Breeding line	Hubei	Unknown	G1	Subsp. fastigiata
L225	8912-2-3	Breeding line	Hubei	Unknown	G1	Irregular type
L226	86-7-1	Breeding line	Hubei	Unknown	G1	Subsp. fastigiata
L228	86-11	Breeding line	Hubei	Unknown	G1	Irregular type
L238	P903-1-40	Breeding line	Hubei	Unknown	G1	Subsp. fastigiata
L241	P903-1-46	Breeding line	Hubei	Unknown	G1	Subsp. fastigiata
L242	P903-1-47	Breeding line	Hubei	Unknown	G1	Subsp. fastigiata
L244	P903-1-53	Breeding line	Hubei	Unknown	G1	Subsp. fastigiata
L249	P903-2-22	Breeding line	Hubei	Unknown	G1	Subsp. fastigiata
L253	P903-2-7	Breeding line	Hubei	Unknown	G1	Subsp. fastigiata
L257	P903-3-1	Breeding line	Hubei	Unknown	G1	Subsp. fastigiata
L261	172	Breeding line	Hubei	Unknown	G1	Subsp. fastigiata
L266	183	Breeding line	Hubei	Unknown	G1	Irregular type
L267	187	Breeding line	Hubei	Unknown	G1	Irregular type
L269	188	Breeding line	Hubei	Unknown	G1	Subsp. fastigiata
L270	211	Breeding line	Hubei	Unknown	G1	Subsp. fastigiata
L271	214	Breeding line	Hubei	Unknown	G1	Subsp. fastigiata
L273	218	Breeding line	Hubei	Unknown	G1	Subsp. fastigiata
L278	8021	Breeding line	Hubei	Unknown	G1	Subsp. fastigiata
L280	8024	Breeding line	Hubei	Unknown	G1	Subsp. fastigiata
L286	8818-14	Breeding line	Hubei	Unknown	G1	Subsp. hypogaea
L287	88BC-5	Breeding line	Hubei	Unknown	G1	Subsp. hypogaea
L288	Te13	Breeding line	Guangxi	Unknown	G1	Subsp. hypogaea
L289	8818-16-1	Breeding line	Hubei	Unknown	G1	Subsp. hypogaea
L290	8913-8	Breeding line	Hubei	Unknown	G1	Subsp. hypogaea
L291	194	Breeding line	Hubei	Unknown	G1	Subsp. hypogaea
L301	P903-2-50	Breeding line	Hubei	Unknown	G1	Irregular type
L303	8818-11	Breeding line	Hubei	Unknown	G1	Subsp. hypogaea
L15	Fuhuasheng	Landrace	Shandong	1956	G2	Subsp. fastigiata
L2	Shitouqi	Landrace	Guangdong	1956	G2	Subsp. fastigiata
L59	Xiaoliuqiu	Landrace	Fujian	1958	G2	Subsp. fastigiata
L61	Zhongliuqiu	Landrace	Fujian	1958	G2	Subsp. fastigiata
L70	Dapigu	Landrace	Fujian	1958	G2	Subsp. fastigiata
L63	Sanjiagong	Landrace	Fujian	1959	G2	Subsp. fastigiata
L65	Dajieren	Landrace	Fujian	1959	G2	Subsp. fastigiata
L3	Taishanzhenzhu	Landrace	Guangdong	1950s	G2	Subsp. fastigiata
L62	Bairizai	Landrace	Guangdong	1950s	G2	Subsp. fastigiata
L67	Fenhong	Cultivated variety	Fujian	1970s	G2	Subsp. fastigiata
L68	Heyue2	Cultivated variety	Guangxi	1970s	G2	Subsp. fastigiata
L78	Ganhua2867	Cultivated variety	Jiangxi	Unknown	G2	Subsp. fastigiata
L87	Ganhua2881	Cultivated variety	Jiangxi	Unknown	G2	Subsp. fastigiata
L330	Guihua171	Cultivated variety	Guangxi	Unknown	G2	Subsp. fastigiata
L338	Ji06044-17	Cultivated variety	Hebei	Unknown	G2	Subsp. fastigiata
L345	JiSW9721-3	Cultivated variety	Hebei	Unknown	G2	Irregular type
L366	Yueyou80	Cultivated variety	Guangdong	Unknown	G2	Subsp. fastigiata
L66	Heyue1	Cultivated variety	Guangxi	1964	G2	Subsp. fastigiata
L202	Shiyouhong4	Cultivated variety	Guangdong	1966	G2	Subsp. fastigiata
L32	Shinan3	Cultivated variety	Guangdong	1969	G2	Subsp. fastigiata
L8	Kangqing10	Cultivated variety	Shandong	1980	G2	Subsp. fastigiata
L73	Puyou3	Cultivated variety	Fujian	1979	G2	Subsp. fastigiata
L369	Xianghua2	Cultivated variety	Hunan	1980	G2	Subsp. fastigiata
L30	Wuyou1	Cultivated variety	Guangxi	1981	G2	Subsp. fastigiata
L131	Yueyou116	Cultivated variety	Guangdong	1982	G2	Subsp. fastigiata
L172	Hua11	Cultivated variety	Shandong	1983	G2	Subsp. fastigiata
L1	Furonghuasheng	Cultivated variety	Hunan	1984	G2	Subsp. fastigiata
L10	Haihua1	Cultivated variety	Hainan	1984	G2	Subsp. fastigiata
L12	Hongmeizao	Cultivated variety	Hubei	1984	G2	Subsp. fastigiata
L178	Luhua3	Cultivated variety	Shandong	1984	G2	Subsp. fastigiata
L13	Xianghuasheng1	Cultivated variety	Hunan	1985	G2	Subsp. fastigiata
L11	Yueyou92	Cultivated variety	Guangdong	1986	G2	Subsp. fastigiata
L9	Ehua4	Cultivated variety	Hubei	1987	G2	Subsp. fastigiata
L76	Tangyou4	Cultivated variety	Hebei	1990	G2	Subsp. fastigiata
L79	Yueyou256-2	Cultivated variety	Guangdong	1991	G2	Subsp. fastigiata
L81	Shanyou523	Cultivated variety	Guangdong	1991	G2	Subsp. fastigiata
L183	Yueyou223	Cultivated variety	Guangdong	1992	G2	Subsp. fastigiata
L365	Yueyou202-35	Cultivated variety	Guangdong	1992	G2	Subsp. fastigiata
L141	Luhua12	Cultivated variety	Shandong	1994	G2	Subsp. fastigiata
L325	Ganhua5	Cultivated variety	Jiangxi	1994	G2	Subsp. fastigiata
L18	Guihua17	Cultivated variety	Guangxi	1995	G2	Subsp. fastigiata
L31	Wuyou4	Cultivated variety	Guangxi	1995	G2	Subsp. fastigiata
L106	Quanhua10	Cultivated variety	Fujian	1995	G2	Subsp. fastigiata
L357	Xuhua6	Cultivated variety	Jiangsu	1996	G2	Subsp. fastigiata
L311	Tianfu11	Cultivated variety	Sichuan	1997	G2	Subsp. fastigiata
L125	Yuhua12	Cultivated variety	Henan	1999	G2	Subsp. fastigiata
L158	Yuhua14	Cultivated variety	Henan	1999	G2	Subsp. fastigiata
L19	Guihua22	Cultivated variety	Guangxi	2000	G2	Subsp. fastigiata
L21	Qianhuasheng1	Cultivated variety	Guizhou	2000	G2	Subsp. fastigiata
L33	Wuyou7	Cultivated variety	Guangxi	2000	G2	Subsp. fastigiata
L105	Quanhua646	Cultivated variety	Fujian	2000	G2	Subsp. fastigiata
L148	Zhonghua6	Cultivated variety	Hubei	2000	G2	Subsp. fastigiata
L324	Guihua21	Cultivated variety	Guangxi	2000	G2	Subsp. fastigiata
L94	Quanhua327-9	Cultivated variety	Fujian	2001	G2	Subsp. fastigiata
L321	Fenghua2	Cultivated variety	Shandong	2001	G2	Subsp. fastigiata
L327	Fuhua18	Cultivated variety	Liaoning	2001	G2	Subsp. fastigiata
L119	Huayu20	Cultivated variety	Shandong	2002	G2	Subsp. fastigiata
L133	Zhenzhuhong1	Cultivated variety	Guangdong	2002	G2	Subsp. fastigiata
L151	Yuanza9102	Cultivated variety	Henan	2002	G2	Irregular type
L168	Kanghuang1	Cultivated variety	Fujian	2003	G2	Subsp. fastigiata
L169	Zhanyou62	Cultivated variety	Guangdong	2003	G2	Subsp. fastigiata
L368	Zhanyou61	Cultivated variety	Guangdong	2003	G2	Subsp. fastigiata
L82	Yueyou20	Cultivated variety	Guangdong	2004	G2	Subsp. fastigiata
L126	Yueyou7	Cultivated variety	Guangdong	2004	G2	Subsp. fastigiata
L129	Yueyou9	Cultivated variety	Guangdong	2004	G2	Subsp. fastigiata
L55	Fenghua6	Cultivated variety	Shandong	2005	G2	Subsp. fastigiata
L326	Fuhua12	Cultivated variety	Liaoning	2005	G2	Subsp. fastigiata
L46	Wanhua4	Cultivated variety	Anhui	2006	G2	Subsp. fastigiata
L92	Zhanyou55	Cultivated variety	Guangdong	2006	G2	Subsp. fastigiata
L101	Fuhua5	Cultivated variety	Fujian	2006	G2	Subsp. fastigiata
L102	Quanhua8	Cultivated variety	Fujian	2006	G2	Subsp. fastigiata
L122	Minhua5	Cultivated variety	Fujian	2006	G2	Subsp. fastigiata
L128	Zhongkaihua1	Cultivated variety	Guangdong	2006	G2	Subsp. fastigiata
L307	Quanhua7	Cultivated variety	Fujian	2006	G2	Subsp. fastigiata
L364	Yueyou13	Cultivated variety	Guangdong	2006	G2	Subsp. fastigiata
L107	KainongH03-3	Cultivated variety	Henan	2007	G2	Subsp. fastigiata
L134	Zhongkaihua2	Cultivated variety	Guangdong	2007	G2	Subsp. fastigiata
L331	Guihua30	Cultivated variety	Guangxi	2007	G2	Subsp. fastigiata
L16	Guihua35	Cultivated variety	Guangxi	2008	G2	Subsp. fastigiata
L17	Guihua166	Cultivated variety	Guangxi	2008	G2	Subsp. fastigiata
L20	Guihua95	Cultivated variety	Guangxi	2008	G2	Subsp. fastigiata
L90	Shanyou199	Cultivated variety	Guangdong	2008	G2	Subsp. fastigiata
L95	Shanyou188	Cultivated variety	Guangdong	2008	G2	Subsp. fastigiata
L97	Quanhua6	Cultivated variety	Fujian	2008	G2	Subsp. fastigiata
L130	Yueyou40	Cultivated variety	Guangdong	2008	G2	Subsp. fastigiata
L166	Zhanyou75	Cultivated variety	Guangdong	2008	G2	Subsp. fastigiata
L317	Xuhua13	Cultivated variety	Jiangsu	2008	G2	Subsp. fastigiata
L367	Zhanyou41	Cultivated variety	Guangdong	2008	G2	Subsp. fastigiata
L36	Tanghua10	Cultivated variety	Hebei	2009	G2	Subsp. fastigiata
L39	Jihua7	Cultivated variety	Hebei	2009	G2	Subsp. fastigiata
L93	Puhua1	Cultivated variety	Fujian	2009	G2	Subsp. fastigiata
L127	Minhua8	Cultivated variety	Fujian	2009	G2	Subsp. fastigiata
L354	Quanhua11	Cultivated variety	Fujian	2009	G2	Subsp. fastigiata
L91	Fuhua4	Cultivated variety	Fujian	2010	G2	Subsp. fastigiata
L99	Heyou10	Cultivated variety	Guangxi	2010	G2	Subsp. fastigiata
L100	Heyou11	Cultivated variety	Guangxi	2010	G2	Subsp. fastigiata
L103	Heyou12	Cultivated variety	Guangxi	2010	G2	Subsp. fastigiata
L165	Fuhua3	Cultivated variety	Fujian	2010	G2	Subsp. fastigiata
L306	Yueyou45	Cultivated variety	Guangdong	2010	G2	Subsp. fastigiata
L351	Puhua3	Cultivated variety	Fujian	2010	G2	Subsp. fastigiata
L348	Luhua10	Cultivated variety	Jiangsu	2011	G2	Subsp. fastigiata
L96	Guihua836	Cultivated variety	Guangxi	2012	G2	Subsp. fastigiata
L115	Fuhua8	Cultivated variety	Fujian	2012	G2	Subsp. fastigiata
L136	Yueyou52	Cultivated variety	Guangdong	2012	G2	Subsp. fastigiata
L322	Qianyu6	Cultivated variety	Guizhou	2012	G2	Subsp. fastigiata
L393	Yuhua22	Cultivated variety	Henan	2012	G2	Subsp. fastigiata
L394	Yuhua23	Cultivated variety	Henan	2012	G2	Subsp. fastigiata
L37	Taihua6	Cultivated variety	Jiangsu	2014	G2	Subsp. fastigiata
L74	Heyou77	Cultivated variety	Guangxi	1980s	G2	Subsp. fastigiata
L204	Te1	Breeding line	Guangxi	Unknown	G2	Subsp. fastigiata
L205	Te2	Breeding line	Guangxi	Unknown	G2	Subsp. fastigiata
L207	Te7	Breeding line	Guangxi	Unknown	G2	Subsp. fastigiata
L209	Te9	Breeding line	Guangxi	Unknown	G2	Subsp. fastigiata
L211	Te17	Breeding line	Guangxi	Unknown	G2	Subsp. fastigiata
L214	Te20	Breeding line	Guangxi	Unknown	G2	Subsp. fastigiata
L218	88BC-5	Breeding line	Hubei	Unknown	G2	Subsp. fastigiata
L223	88BC-4	Breeding line	Hubei	Unknown	G2	Subsp. fastigiata
L224	8914-6-19	Breeding line	Hubei	Unknown	G2	Subsp. fastigiata
L229	Fan1	Breeding line	Hubei	Unknown	G2	Irregular type
L263	173	Breeding line	Hubei	Unknown	G2	Subsp. fastigiata
L264	174	Breeding line	Hubei	Unknown	G2	Subsp. fastigiata
L265	176	Breeding line	Hubei	Unknown	G2	Irregular type
L283	8034	Breeding line	Hubei	Unknown	G2	Subsp. fastigiata
L284	88-1088	Breeding line	Hubei	Unknown	G2	Subsp. fastigiata
L298	P903-2-39	Breeding line	Hubei	Unknown	G2	Subsp. hypogaea
L370	ZJ8	Breeding line	Hubei	Unknown	G2	Subsp. fastigiata
L371	ZJ11	Breeding line	Hubei	Unknown	G2	Subsp. fastigiata
L372	ZJ12	Breeding line	Hubei	Unknown	G2	Subsp. fastigiata
L373	ZJ64	Breeding line	Hubei	Unknown	G2	Subsp. fastigiata
L374	ZJ85	Breeding line	Hubei	Unknown	G2	Subsp. fastigiata
L375	ZJ91	Breeding line	Hubei	Unknown	G2	Subsp. fastigiata
L376	ZJ92	Breeding line	Hubei	Unknown	G2	Subsp. fastigiata
a When these peanut accessions have been released in China
